# Supplementary material for: Genome Wide Identification and Characterization of Wheat GH9 Genes Reveals Their Roles in Pollen Development and Anther Dehiscence
Source: Int J Mol Sci. 2022 Jun 5;23(11):6324. doi: 10.3390/ijms23116324 (PMC9181332; doi:10.3390/ijms23116324)
Supplement: Supplementary file 1 [file ijms-23-06324-s001.zip]

Archive with 9 entries (8 files):
- Supplementary Materials/
- Supplementary Materials/Figure S1.tif
- Supplementary Materials/Figure S2.tif
- Supplementary Materials/Figure S3.tif
- Supplementary Materials/Figure S4.tif
- Supplementary Materials/Table S1.xlsx
- Supplementary Materials/Table S2.xlsx
- Supplementary Materials/Table S3 .xlsx
- Supplementary Materials/Table S4.xlsx
