# Supplementary material for: Genome Wide Identification and Characterization of Wheat GH9 Genes Reveals Their Roles in Pollen Development and Anther Dehiscence
Source: Int J Mol Sci. 2022 Jun 5;23(11):6324. doi: 10.3390/ijms23116324 (PMC9181332; doi:10.3390/ijms23116324)
Supplement: Supplementary file 1 [file ijms-23-06324-s001.zip › Supplementary Materials/Table S1.xlsx]

## Sheet: Sheet1
Table S1 Characteristics of GH9 gene family in wheat
Gene name	Sequence ID	CDS length	AA	MW	IP	AI	GRAVY	Subcellular Localization
TaGH9-1-A1	TraesCS1A02G072100	1473	490	53343.3	8.99	80.9	-0.238	extracellular
TaGH9-1-A2	TraesCS1A02G072300	1485	494	53768.8	8.99	79.66	-0.266	mitochondrial | Golgi | cytoplasmic
TaGH9-2-A	TraesCS1A02G088700	1521	506	54215.7	5.44	72.06	-0.164	endoplasmic reticulum | Golgi
TaGH9-3-A	TraesCS1A02G360700	1284	427	46748.5	9.11	83.47	-0.089	extracellular
TaGH9-4-A	TraesCS1A02G389300	1866	621	68592.1	8.62	71.85	-0.325	endoplasmic reticulum
TaGH9-1-B	TraesCS1B02G090700	1473	490	52919.5	8.79	77.94	-0.274	mitochondrial
TaGH9-2-B	TraesCS1B02G107700	1521	506	54482	5.64	72.25	-0.193	endoplasmic reticulum | cytoplasmic|Golgi
TaGH9-3-B	TraesCS1B02G377100	1494	497	53911.2	9.11	78.19	-0.206	extracellular
TaGH9-1-D1	TraesCS1D02G074700	1473	490	52893.8	9.01	80.71	-0.22	mitochondrial
TaGH9-1-D2	TraesCS1D02G074800	1395	464	50600.2	9.23	79.31	-0.267	mitochondrial
TaGH9-1-D3	TraesCS1D02G074900	1395	464	50322.7	8.63	76.38	-0.345	cytoplasmic
TaGH9-1-D4	TraesCS1D02G075100	1473	490	52800.6	8.78	78.92	-0.236	Golgi | cytoplasmic
TaGH9-2-D	TraesCS1D02G090100	1512	503	54037.6	6.09	72.68	-0.197	endoplasmic reticulum | cytoplasmic|Golgi
TaGH9-3-D	TraesCS1D02G365100	1497	498	53899.1	9.07	78.23	-0.199	extracellular
TaGH9-4-D	TraesCS1D02G397400	1863	620	68431	8.83	72.15	-0.336	endoplasmic reticulum
TaGH9-5-A	TraesCS2A02G310200	1518	505	54926.6	7.23	71.21	-0.293	extracellular
TaGH9-6-A	TraesCS2A02G352800	1860	619	68787.3	9.24	69.42	-0.383	nuclear
TaGH9-7-A	TraesCS2A02G556300	1938	645	70103.7	5.62	75.13	-0.19	endoplasmic reticulum
TaGH9-5-B	TraesCS2B02G327200	1527	508	55086.6	7.67	69.07	-0.328	mitochondrial
TaGH9-6-B	TraesCS2B02G370600	1860	619	68729.3	9.24	69.89	-0.359	nuclear
TaGH9-7-B	TraesCS2B02G586600	1845	614	66882.1	5.28	76.37	-0.155	extracellular
TaGH9-5-D	TraesCS2D02G308500	1497	498	53888.4	8.11	68.9	-0.272	extracellular
TaGH9-6-D	TraesCS2D02G351300	1515	504	55583.2	9.29	64.35	-0.339	mitochondrial
TaGH9-7-D	TraesCS2D02G557500	1854	617	66657.8	5.28	75.24	-0.145	endoplasmic reticulum
TaGH9-8-A	TraesCS3A02G144600	1893	630	68659.2	8.07	76.32	-0.226	mitochondrial
TaGH9-8-D	TraesCS3D02G153400	1962	621	69179.7	9.31	72.32	-0.402	mitochondrial
TaGH9-9-A	TraesCS4A02G131400	1869	653	70620.7	8.73	77.37	-0.185	cytoplasmic | mitochondrial
TaGH9-10-A	TraesCS4A02G248200	1866	622	68970.5	9.29	71.61	-0.402	endoplasmic reticulum
TaGH9-9-B	TraesCS4B02G104500	1863	621	69143.1	9.03	71.66	-0.319	endoplasmic reticulum
TaGH9-10-B	TraesCS4B02G173200	1863	621	69099	9.03	71.66	-0.316	cytoplasmic | mitochondrial
TaGH9-9-D	TraesCS4D02G065600	1881	620	68558.2	9.05	72.92	-0.329	endoplasmic reticulum
TaGH9-10-D	TraesCS4D02G175300	1869	620	68697.1	9.24	70.9	-0.406	cytoplasmic | mitochondrial
TaGH9-11-A1	TraesCS5A02G172100	1500	626	69772.6	8.79	72.17	-0.335	mitochondrial
TaGH9-11-A2	TraesCS5A02G172200	1593	622	68949.4	9.34	70.51	-0.423	extracellular
TaGH9-12-A	TraesCS5A02G202600	1611	499	53269.7	6.55	72.06	-0.17	Golgi
TaGH9-13-A	TraesCS5A02G317400	1533	530	57230.3	6.42	71.89	-0.167	mitochondrial
TaGH9-14-A	TraesCS5A02G322700	1596	536	59120.6	6.79	77.52	-0.256	mitochondrial
TaGH9-11-B1	TraesCS5B02G169500	1500	510	56163.7	5.36	67.22	-0.465	endoplasmic reticulum
TaGH9-11-B2	TraesCS5B02G169600	1494	531	57304.4	5.62	76.12	-0.193	mitochondrial
TaGH9-12-B	TraesCS5B02G201100	1620	499	53301.8	6.32	73.63	-0.139	endoplasmic reticulum
TaGH9-13-B	TraesCS5B02G318000	1542	497	53441	6.51	73.54	-0.157	mitochondrial
TaGH9-14-B	TraesCS5B02G323300	1596	539	59619.3	7.27	78.68	-0.237	mitochondrial
TaGH9-11-D	TraesCS5D02G176800	1500	513	56612.2	5.34	65.87	-0.475	extracellular
TaGH9-12-D	TraesCS5D02G208900	1611	531	57318.5	5.74	76.12	-0.194	endoplasmic reticulum
TaGH9-13-D	TraesCS5D02G323700	1539	499	53205.6	6.37	73.05	-0.14	mitochondrial
TaGH9-14-D	TraesCS5D02G329600	1596	536	59385	7.96	77.46	-0.273	mitochondrial
TaGH9-15-A	TraesCS6A02G093200	1494	512	56419	5.34	67.15	-0.455	mitochondrial
TaGH9-16-A	TraesCS6A02G122100	1590	531	57289.5	5.87	75.93	-0.195	endoplasmic | cytoplasmic
TaGH9-17-A	TraesCS6A02G295300	1491	497	54109.5	8.11	69.82	-0.318	extracellular
TaGH9-18-A	TraesCS6A02G312400	1620	529	58232.8	5.16	75.35	-0.309	extracellular
TaGH9-19-A	TraesCS6A02G337300	1524	496	54360.5	8.51	74.86	-0.225	mitochondrial
TaGH9-15-B	TraesCS6B02G122000	1233	539	59158.1	6.13	71.28	-0.382	mitochondrial
TaGH9-16-B	TraesCS6B02G150300	1590	507	55323	8.36	74.02	-0.242	mitochondrial
TaGH9-17-B	TraesCS6B02G325400	1491	410	44449	8.88	75.12	-0.199	extracellular
TaGH9-18-B	TraesCS6B02G342600	1602	529	58216.8	5.12	75.18	-0.306	extracellular
TaGH9-19-B	TraesCS6B02G368000	1500	496	54241.4	8.32	75.85	-0.216	extracellular
TaGH9-15-D	TraesCS6D02G089200	1299	533	58572.6	6.16	73.36	-0.349	nuclear | mitochondrial
TaGH9-16-D	TraesCS6D02G112100	1590	499	54533.1	7.58	74.05	-0.236	mitochondrial
TaGH9-17-D	TraesCS6D02G275900	1497	432	47135.7	8.39	68.33	-0.366	extracellular
TaGH9-18-D	TraesCS6D02G291800	1635	529	58276.9	5.12	75.18	-0.318	extracellular
TaGH9-19-D	TraesCS6D02G318100	1527	498	54426.5	8.33	74.76	-0.252	mitochondrial
TaGH9-20-A1	TraesCS7A02G144400	1257	544	59507.7	6.47	74.04	-0.326	cytoplasmic
TaGH9-20-A2	TraesCS7A02G144500	1548	508	55302.9	7.57	74.25	-0.235	mitochondrial
TaGH9-20-A3	TraesCS7A02G144700	1557	418	46808.6	6.14	71.05	-0.36	endoplasmic reticulum
TaGH9-21-A	TraesCS7A02G197900	1752	515	57228.6	6.58	75.11	-0.292	endoplasmic reticulum
TaGH9-22-A	TraesCS7A02G204500	1512	518	57193.4	6.31	74.86	-0.282	extracellula | vacuolar
TaGH9-23-A	TraesCS7A02G317700	1485	583	63533.1	6.35	70.26	-0.328	mitochondrial
TaGH9-24-A	TraesCS7A02G385800	1563	503	54592.4	7.65	75.19	-0.215	extracellular
TaGH9-20-B	TraesCS7B02G046900	1557	494	53089.7	6.6	72.41	-0.18	endoplasmic reticulum
TaGH9-20-D	TraesCS7B02G047000	1548	520	55935.6	4.84	78.71	-0.161	Cell membrane. Cell wall.
TaGH9-21-D	TraesCS7B02G104600	1602	518	57303.7	6.72	73.75	-0.3	mitochondrial
TaGH9-22-D	TraesCS7B02G111700	1587	515	57236.6	6.6	73.96	-0.314	extracellular|mitochondrial
TaGH9-23-D	TraesCS7B02G219100	1485	533	58255	6.02	70.26	-0.339	endoplasmic reticulum
TaGH9-24-D	TraesCS7B02G288700	1569	528	57468	8.22	76.38	-0.186	extracellular
