# Supplementary material for: Genome Wide Identification and Characterization of Wheat GH9 Genes Reveals Their Roles in Pollen Development and Anther Dehiscence
Source: Int J Mol Sci. 2022 Jun 5;23(11):6324. doi: 10.3390/ijms23116324 (PMC9181332; doi:10.3390/ijms23116324)
Supplement: Supplementary file 1 [file ijms-23-06324-s001.zip › Supplementary Materials/Table S2.xlsx]

## Sheet: Sheet1
TaGH9-1-A1	GARE-motif	Hormone responsive
TaGH9-1-A1	CGTCA-motif	Hormone responsive
TaGH9-1-A1	CGTCA-motif	Hormone responsive
TaGH9-1-A1	G-Box	light responsive element
TaGH9-1-A1	G-Box	light responsive element
TaGH9-1-A1	TGA-element	Stress responsive
TaGH9-1-A1	MBS	Stress responsive
TaGH9-1-A1	G-box	light responsive element
TaGH9-1-A1	G-box	light responsive element
TaGH9-1-A1	TC-rich repeats	Stress responsive
TaGH9-1-A1	CAT-box	Growth and development
TaGH9-1-A1	TGACG-motif	Hormone responsive
TaGH9-1-A1	TGACG-motif	Hormone responsive
TaGH9-1-A1	ABRE	Hormone responsive
TaGH9-1-A1	ABRE	Hormone responsive
TaGH9-1-A1	ABRE	Hormone responsive
TaGH9-1-A1	LTR	Stress responsive
TaGH9-1-A2	TCA-element	Hormone responsive
TaGH9-1-A2	RY-element	Growth and development
TaGH9-1-A2	CGTCA-motif	Hormone responsive
TaGH9-1-A2	CGTCA-motif	Hormone responsive
TaGH9-1-A2	I-box	light responsive element
TaGH9-1-A2	I-box	light responsive element
TaGH9-1-A2	G-Box	light responsive element
TaGH9-1-A2	G-Box	light responsive element
TaGH9-1-A2	GATA-motif	light responsive element
TaGH9-1-A2	TCT-motif	light responsive element
TaGH9-1-A2	ATCT-motif	light responsive element
TaGH9-1-A2	P-box	light responsive element
TaGH9-1-A2	AAAC-motif	light responsive element
TaGH9-1-A2	G-box	light responsive element
TaGH9-1-A2	G-box	light responsive element
TaGH9-1-A2	TGACG-motif	Hormone responsive
TaGH9-1-A2	TGACG-motif	Hormone responsive
TaGH9-1-A2	ABRE	Hormone responsive
TaGH9-1-A2	ABRE	Hormone responsive
TaGH9-1-A2	ABRE	Hormone responsive
TaGH9-1-A2	ABRE	Hormone responsive
TaGH9-1-A2	Sp1	light responsive element
TaGH9-1-A2	TC-rich repeats	Stress responsive
TaGH9-1-A2	circadian	Growth and development
TaGH9-1-A2	CAT-box	Growth and development
TaGH9-1-B	G-Box	light responsive element
TaGH9-1-B	GATA-motif	light responsive element
TaGH9-1-B	TGA-element	Stress responsive
TaGH9-1-B	CGTCA-motif	Hormone responsive
TaGH9-1-B	CGTCA-motif	Hormone responsive
TaGH9-1-B	CGTCA-motif	Hormone responsive
TaGH9-1-B	CGTCA-motif	Hormone responsive
TaGH9-1-B	CGTCA-motif	Hormone responsive
TaGH9-1-B	RY-element	Growth and development
TaGH9-1-B	TCA-element	Hormone responsive
TaGH9-1-B	ACE	light responsive element
TaGH9-1-B	GARE-motif	Hormone responsive
TaGH9-1-B	GCN4_motif	Growth and development
TaGH9-1-B	GCN4_motif	Growth and development
TaGH9-1-B	LTR	Stress responsive
TaGH9-1-B	LTR	Stress responsive
TaGH9-1-B	CAT-box	Growth and development
TaGH9-1-B	CAT-box	Growth and development
TaGH9-1-B	ABRE	Hormone responsive
TaGH9-1-B	TGACG-motif	Hormone responsive
TaGH9-1-B	TGACG-motif	Hormone responsive
TaGH9-1-B	TGACG-motif	Hormone responsive
TaGH9-1-B	TGACG-motif	Hormone responsive
TaGH9-1-B	TGACG-motif	Hormone responsive
TaGH9-1-B	MBS	Stress responsive
TaGH9-1-D1	AuxRR-core	Stress responsive
TaGH9-1-D1	Gap-box	light responsive element
TaGH9-1-D1	GC-motif	Stress responsive
TaGH9-1-D1	RY-element	Growth and development
TaGH9-1-D1	CGTCA-motif	Hormone responsive
TaGH9-1-D1	CGTCA-motif	Hormone responsive
TaGH9-1-D1	CGTCA-motif	Hormone responsive
TaGH9-1-D1	G-Box	light responsive element
TaGH9-1-D1	G-Box	light responsive element
TaGH9-1-D1	G-box	light responsive element
TaGH9-1-D1	G-box	light responsive element
TaGH9-1-D1	G-box	light responsive element
TaGH9-1-D1	G-box	light responsive element
TaGH9-1-D1	MBS	Stress responsive
TaGH9-1-D1	TGACG-motif	Hormone responsive
TaGH9-1-D1	TGACG-motif	Hormone responsive
TaGH9-1-D1	TGACG-motif	Hormone responsive
TaGH9-1-D1	ABRE	Hormone responsive
TaGH9-1-D1	ABRE	Hormone responsive
TaGH9-1-D1	ABRE	Hormone responsive
TaGH9-1-D1	ABRE	Hormone responsive
TaGH9-1-D1	ABRE	Hormone responsive
TaGH9-1-D1	ABRE	Hormone responsive
TaGH9-1-D1	ABRE	Hormone responsive
TaGH9-1-D1	CAT-box	Growth and development
TaGH9-1-D1	CAT-box	Growth and development
TaGH9-1-D1	CAT-box	Growth and development
TaGH9-1-D1	GT1-motif	light responsive element
TaGH9-1-D1	GT1-motif	light responsive element
TaGH9-1-D1	GCN4_motif	Growth and development
TaGH9-1-D2	G-box	light responsive element
TaGH9-1-D2	G-box	light responsive element
TaGH9-1-D2	MBS	Stress responsive
TaGH9-1-D2	ABRE	Hormone responsive
TaGH9-1-D2	ABRE	Hormone responsive
TaGH9-1-D2	ABRE	Hormone responsive
TaGH9-1-D2	ABRE	Hormone responsive
TaGH9-1-D2	ABRE	Hormone responsive
TaGH9-1-D2	TGACG-motif	Hormone responsive
TaGH9-1-D2	TGACG-motif	Hormone responsive
TaGH9-1-D2	TGACG-motif	Hormone responsive
TaGH9-1-D2	CAT-box	Growth and development
TaGH9-1-D2	LTR	Stress responsive
TaGH9-1-D2	LTR	Stress responsive
TaGH9-1-D2	GT1-motif	light responsive element
TaGH9-1-D2	GT1-motif	light responsive element
TaGH9-1-D2	Box II	light responsive element
TaGH9-1-D2	GC-motif	Stress responsive
TaGH9-1-D2	CGTCA-motif	Hormone responsive
TaGH9-1-D2	CGTCA-motif	Hormone responsive
TaGH9-1-D2	CGTCA-motif	Hormone responsive
TaGH9-1-D2	G-Box	light responsive element
TaGH9-1-D2	G-Box	light responsive element
TaGH9-1-D2	G-Box	light responsive element
TaGH9-1-D2	GATA-motif	light responsive element
TaGH9-1-D3	CAT-box	Growth and development
TaGH9-1-D3	ABRE	Hormone responsive
TaGH9-1-D3	ABRE	Hormone responsive
TaGH9-1-D3	ABRE	Hormone responsive
TaGH9-1-D3	TGACG-motif	Hormone responsive
TaGH9-1-D3	TGACG-motif	Hormone responsive
TaGH9-1-D3	G-box	light responsive element
TaGH9-1-D3	G-box	light responsive element
TaGH9-1-D3	LTR	Stress responsive
TaGH9-1-D3	LTR	Stress responsive
TaGH9-1-D3	GARE-motif	Hormone responsive
TaGH9-1-D3	Box 4	light responsive element
TaGH9-1-D3	Box 4	light responsive element
TaGH9-1-D3	G-Box	light responsive element
TaGH9-1-D3	G-Box	light responsive element
TaGH9-1-D3	G-Box	light responsive element
TaGH9-1-D3	TGA-element	Stress responsive
TaGH9-1-D3	CGTCA-motif	Hormone responsive
TaGH9-1-D3	CGTCA-motif	Hormone responsive
TaGH9-1-D3	RY-element	Growth and development
TaGH9-1-D4	LTR	Stress responsive
TaGH9-1-D4	ARE	Stress responsive
TaGH9-1-D4	Sp1	light responsive element
TaGH9-1-D4	ABRE	Hormone responsive
TaGH9-1-D4	TGACG-motif	Hormone responsive
TaGH9-1-D4	TGACG-motif	Hormone responsive
TaGH9-1-D4	TGACG-motif	Hormone responsive
TaGH9-1-D4	TGACG-motif	Hormone responsive
TaGH9-1-D4	TGACG-motif	Hormone responsive
TaGH9-1-D4	TGACG-motif	Hormone responsive
TaGH9-1-D4	circadian	Growth and development
TaGH9-1-D4	G-box	light responsive element
TaGH9-1-D4	MBS	Stress responsive
TaGH9-1-D4	G-Box	light responsive element
TaGH9-1-D4	TCA-element	Hormone responsive
TaGH9-1-D4	I-box	light responsive element
TaGH9-1-D4	CGTCA-motif	Hormone responsive
TaGH9-1-D4	CGTCA-motif	Hormone responsive
TaGH9-1-D4	CGTCA-motif	Hormone responsive
TaGH9-1-D4	CGTCA-motif	Hormone responsive
TaGH9-1-D4	CGTCA-motif	Hormone responsive
TaGH9-1-D4	CGTCA-motif	Hormone responsive
TaGH9-10-A	CGTCA-motif	Hormone responsive
TaGH9-10-A	CGTCA-motif	Hormone responsive
TaGH9-10-A	CGTCA-motif	Hormone responsive
TaGH9-10-A	G-Box	light responsive element
TaGH9-10-A	G-Box	light responsive element
TaGH9-10-A	Box 4	light responsive element
TaGH9-10-A	Box 4	light responsive element
TaGH9-10-A	TGA-element	Stress responsive
TaGH9-10-A	TGA-element	Stress responsive
TaGH9-10-A	GA-motif	light responsive element
TaGH9-10-A	MBS	Stress responsive
TaGH9-10-A	G-box	light responsive element
TaGH9-10-A	CAT-box	Growth and development
TaGH9-10-A	CAT-box	Growth and development
TaGH9-10-A	TGACG-motif	Hormone responsive
TaGH9-10-A	TGACG-motif	Hormone responsive
TaGH9-10-A	TGACG-motif	Hormone responsive
TaGH9-10-A	ARE	Stress responsive
TaGH9-10-A	ARE	Stress responsive
TaGH9-10-A	ARE	Stress responsive
TaGH9-10-A	ABRE	Hormone responsive
TaGH9-10-A	ABRE	Hormone responsive
TaGH9-10-A	ABRE	Hormone responsive
TaGH9-10-A	AE-box	light responsive element
TaGH9-10-A	P-box	Hormone responsive
TaGH9-10-A	P-box	Hormone responsive
TaGH9-10-A	GT1-motif	light responsive element
TaGH9-10-B	CAT-box	Growth and development
TaGH9-10-B	TGACG-motif	Hormone responsive
TaGH9-10-B	TGACG-motif	Hormone responsive
TaGH9-10-B	ARE	Stress responsive
TaGH9-10-B	ARE	Stress responsive
TaGH9-10-B	ARE	Stress responsive
TaGH9-10-B	ABRE	Hormone responsive
TaGH9-10-B	ABRE	Hormone responsive
TaGH9-10-B	G-box	light responsive element
TaGH9-10-B	G-box	light responsive element
TaGH9-10-B	G-box	light responsive element
TaGH9-10-B	G-box	light responsive element
TaGH9-10-B	P-box	Hormone responsive
TaGH9-10-B	P-box	Hormone responsive
TaGH9-10-B	P-box	Hormone responsive
TaGH9-10-B	Box II	light responsive element
TaGH9-10-B	LTR	Stress responsive
TaGH9-10-B	LAMP-element	light responsive element
TaGH9-10-B	GATA-motif	light responsive element
TaGH9-10-B	Box 4	light responsive element
TaGH9-10-B	TGA-element	Stress responsive
TaGH9-10-B	3-AF1 binding site	light responsive element
TaGH9-10-B	CGTCA-motif	Hormone responsive
TaGH9-10-B	CGTCA-motif	Hormone responsive
TaGH9-10-B	I-box	light responsive element
TaGH9-10-B	RY-element	Growth and development
TaGH9-10-B	RY-element	Growth and development
TaGH9-10-D	MBS	Stress responsive
TaGH9-10-D	MBS	Stress responsive
TaGH9-10-D	G-box	light responsive element
TaGH9-10-D	G-box	light responsive element
TaGH9-10-D	G-box	light responsive element
TaGH9-10-D	G-box	light responsive element
TaGH9-10-D	G-box	light responsive element
TaGH9-10-D	CAT-box	Growth and development
TaGH9-10-D	ABRE	Hormone responsive
TaGH9-10-D	ABRE	Hormone responsive
TaGH9-10-D	ABRE	Hormone responsive
TaGH9-10-D	ABRE	Hormone responsive
TaGH9-10-D	ABRE	Hormone responsive
TaGH9-10-D	ABRE	Hormone responsive
TaGH9-10-D	ABRE	Hormone responsive
TaGH9-10-D	TGACG-motif	Hormone responsive
TaGH9-10-D	ATCT-motif	light responsive element
TaGH9-10-D	P-box	Hormone responsive
TaGH9-10-D	TCCC-motif	light responsive element
TaGH9-10-D	CGTCA-motif	Hormone responsive
TaGH9-10-D	TCA-element	Hormone responsive
TaGH9-10-D	TCA-element	Hormone responsive
TaGH9-11-A	CGTCA-motif	Hormone responsive
TaGH9-11-A	TGA-element	Stress responsive
TaGH9-11-A	L-box	light responsive element
TaGH9-11-A	TCT-motif	light responsive element
TaGH9-11-A	TCCC-motif	light responsive element
TaGH9-11-A	LTR	Stress responsive
TaGH9-11-A	LTR	Stress responsive
TaGH9-11-A	ATCT-motif	light responsive element
TaGH9-11-A	G-box	light responsive element
TaGH9-11-A	G-box	light responsive element
TaGH9-11-A	G-box	light responsive element
TaGH9-11-A	G-box	light responsive element
TaGH9-11-A	G-box	light responsive element
TaGH9-11-A	CAT-box	Growth and development
TaGH9-11-A	CAT-box	Growth and development
TaGH9-11-A	CAT-box	Growth and development
TaGH9-11-A	circadian	Growth and development
TaGH9-11-A	ABRE	Hormone responsive
TaGH9-11-A	ABRE	Hormone responsive
TaGH9-11-A	ABRE	Hormone responsive
TaGH9-11-A	ABRE	Hormone responsive
TaGH9-11-A	ABRE	Hormone responsive
TaGH9-11-A	ABRE	Hormone responsive
TaGH9-11-A	Sp1	light responsive element
TaGH9-11-A	TGACG-motif	Hormone responsive
TaGH9-11-B	CGTCA-motif	Hormone responsive
TaGH9-11-B	I-box	light responsive element
TaGH9-11-B	I-box	light responsive element
TaGH9-11-B	TGA-element	Stress responsive
TaGH9-11-B	G-Box	light responsive element
TaGH9-11-B	G-Box	light responsive element
TaGH9-11-B	G-Box	light responsive element
TaGH9-11-B	G-Box	light responsive element
TaGH9-11-B	GATA-motif	light responsive element
TaGH9-11-B	GATA-motif	light responsive element
TaGH9-11-B	GATA-motif	light responsive element
TaGH9-11-B	Box 4	light responsive element
TaGH9-11-B	GC-motif	Stress responsive
TaGH9-11-B	GC-motif	Stress responsive
TaGH9-11-B	TCT-motif	light responsive element
TaGH9-11-B	Box II	light responsive element
TaGH9-11-B	G-box	light responsive element
TaGH9-11-B	G-box	light responsive element
TaGH9-11-B	G-box	light responsive element
TaGH9-11-B	G-box	light responsive element
TaGH9-11-B	G-box	light responsive element
TaGH9-11-B	G-box	light responsive element
TaGH9-11-B	G-box	light responsive element
TaGH9-11-B	G-box	light responsive element
TaGH9-11-B	GA-motif	light responsive element
TaGH9-11-B	TGACG-motif	Hormone responsive
TaGH9-11-B	Sp1	light responsive element
TaGH9-11-B	Sp1	light responsive element
TaGH9-11-B	Sp1	light responsive element
TaGH9-11-B	ABRE	Hormone responsive
TaGH9-11-B	ABRE	Hormone responsive
TaGH9-11-B	ABRE	Hormone responsive
TaGH9-11-B	ABRE	Hormone responsive
TaGH9-11-B	ABRE	Hormone responsive
TaGH9-11-B	ABRE	Hormone responsive
TaGH9-11-B	ABRE	Hormone responsive
TaGH9-11-B	ABRE	Hormone responsive
TaGH9-11-B	ABRE	Hormone responsive
TaGH9-11-B	ABRE	Hormone responsive
TaGH9-11-B	ARE	Stress responsive
TaGH9-11-B	TC-rich repeats	Stress responsive
TaGH9-11-D	AE-box	light responsive element
TaGH9-11-D	P-box	Hormone responsive
TaGH9-11-D	GT1-motif	light responsive element
TaGH9-11-D	GT1-motif	light responsive element
TaGH9-11-D	GT1-motif	light responsive element
TaGH9-11-D	GT1-motif	light responsive element
TaGH9-11-D	MBS	Stress responsive
TaGH9-11-D	GA-motif	light responsive element
TaGH9-11-D	G-box	light responsive element
TaGH9-11-D	CAT-box	Growth and development
TaGH9-11-D	CAT-box	Growth and development
TaGH9-11-D	ARE	Stress responsive
TaGH9-11-D	Sp1	light responsive element
TaGH9-11-D	ABRE	Hormone responsive
TaGH9-11-D	ABRE	Hormone responsive
TaGH9-11-D	ABRE	Hormone responsive
TaGH9-11-D	ABRE	Hormone responsive
TaGH9-11-D	TGACG-motif	Hormone responsive
TaGH9-11-D	CGTCA-motif	Hormone responsive
TaGH9-11-D	TCA-element	Hormone responsive
TaGH9-11-D	Box 4	light responsive element
TaGH9-11-D	GATA-motif	light responsive element
TaGH9-11-D	G-Box	light responsive element
TaGH9-11-D	G-Box	light responsive element
TaGH9-11-D	G-Box	light responsive element
TaGH9-11-D	TGA-element	Stress responsive
TaGH9-11-D	TGA-element	Stress responsive
TaGH9-11-D	TGA-element	Stress responsive
TaGH9-11-D	TGA-element	Stress responsive
TaGH9-11-D	TCT-motif	light responsive element
TaGH9-11-D	TCCC-motif	light responsive element
TaGH9-11-D	GC-motif	Stress responsive
TaGH9-11-D	GC-motif	Stress responsive
TaGH9-11-D	GC-motif	Stress responsive
TaGH9-12-A1	GT1-motif	light responsive element
TaGH9-12-A1	GCN4_motif	Growth and development
TaGH9-12-A1	LTR	Stress responsive
TaGH9-12-A1	TGACG-motif	Hormone responsive
TaGH9-12-A1	TGACG-motif	Hormone responsive
TaGH9-12-A1	TGACG-motif	Hormone responsive
TaGH9-12-A1	TGACG-motif	Hormone responsive
TaGH9-12-A1	TGACG-motif	Hormone responsive
TaGH9-12-A1	ABRE	Hormone responsive
TaGH9-12-A1	ABRE	Hormone responsive
TaGH9-12-A1	ABRE	Hormone responsive
TaGH9-12-A1	Sp1	light responsive element
TaGH9-12-A1	ARE	Stress responsive
TaGH9-12-A1	ARE	Stress responsive
TaGH9-12-A1	G-box	light responsive element
TaGH9-12-A1	MBS	Stress responsive
TaGH9-12-A1	Box 4	light responsive element
TaGH9-12-A1	ACA-motif	light responsive element
TaGH9-12-A1	CGTCA-motif	Hormone responsive
TaGH9-12-A1	CGTCA-motif	Hormone responsive
TaGH9-12-A1	CGTCA-motif	Hormone responsive
TaGH9-12-A1	CGTCA-motif	Hormone responsive
TaGH9-12-A1	CGTCA-motif	Hormone responsive
TaGH9-12-A2	TGA-element	Stress responsive
TaGH9-12-A2	Box 4	light responsive element
TaGH9-12-A2	G-Box	light responsive element
TaGH9-12-A2	G-Box	light responsive element
TaGH9-12-A2	G-Box	light responsive element
TaGH9-12-A2	G-Box	light responsive element
TaGH9-12-A2	G-Box	light responsive element
TaGH9-12-A2	CGTCA-motif	Hormone responsive
TaGH9-12-A2	CGTCA-motif	Hormone responsive
TaGH9-12-A2	CGTCA-motif	Hormone responsive
TaGH9-12-A2	CGTCA-motif	Hormone responsive
TaGH9-12-A2	CGTCA-motif	Hormone responsive
TaGH9-12-A2	CGTCA-motif	Hormone responsive
TaGH9-12-A2	CGTCA-motif	Hormone responsive
TaGH9-12-A2	TCT-motif	light responsive element
TaGH9-12-A2	TCT-motif	light responsive element
TaGH9-12-A2	ACE	light responsive element
TaGH9-12-A2	TCCC-motif	light responsive element
TaGH9-12-A2	AuxRR-core	Stress responsive
TaGH9-12-A2	LTR	Stress responsive
TaGH9-12-A2	LTR	Stress responsive
TaGH9-12-A2	LTR	Stress responsive
TaGH9-12-A2	LTR	Stress responsive
TaGH9-12-A2	ABRE	Hormone responsive
TaGH9-12-A2	ABRE	Hormone responsive
TaGH9-12-A2	ABRE	Hormone responsive
TaGH9-12-A2	ABRE	Hormone responsive
TaGH9-12-A2	ABRE	Hormone responsive
TaGH9-12-A2	ABRE	Hormone responsive
TaGH9-12-A2	ABRE	Hormone responsive
TaGH9-12-A2	ABRE	Hormone responsive
TaGH9-12-A2	ABRE	Hormone responsive
TaGH9-12-A2	ABRE	Hormone responsive
TaGH9-12-A2	ABRE	Hormone responsive
TaGH9-12-A2	ABRE	Hormone responsive
TaGH9-12-A2	ABRE	Hormone responsive
TaGH9-12-A2	ARE	Stress responsive
TaGH9-12-A2	TGACG-motif	Hormone responsive
TaGH9-12-A2	TGACG-motif	Hormone responsive
TaGH9-12-A2	TGACG-motif	Hormone responsive
TaGH9-12-A2	TGACG-motif	Hormone responsive
TaGH9-12-A2	TGACG-motif	Hormone responsive
TaGH9-12-A2	TGACG-motif	Hormone responsive
TaGH9-12-A2	TGACG-motif	Hormone responsive
TaGH9-12-A2	TC-rich repeats	Stress responsive
TaGH9-12-A2	G-box	light responsive element
TaGH9-12-A2	G-box	light responsive element
TaGH9-12-A2	G-box	light responsive element
TaGH9-12-A2	G-box	light responsive element
TaGH9-12-A2	G-box	light responsive element
TaGH9-12-A2	G-box	light responsive element
TaGH9-12-A2	MBS	Stress responsive
TaGH9-12-B1	GCN4_motif	Growth and development
TaGH9-12-B1	LTR	Stress responsive
TaGH9-12-B1	TGACG-motif	Hormone responsive
TaGH9-12-B1	TGACG-motif	Hormone responsive
TaGH9-12-B1	TGACG-motif	Hormone responsive
TaGH9-12-B1	ABRE	Hormone responsive
TaGH9-12-B1	ABRE	Hormone responsive
TaGH9-12-B1	TC-rich repeats	Stress responsive
TaGH9-12-B1	G-box	light responsive element
TaGH9-12-B1	TGA-element	Stress responsive
TaGH9-12-B1	TGA-element	Stress responsive
TaGH9-12-B1	Box 4	light responsive element
TaGH9-12-B1	Box 4	light responsive element
TaGH9-12-B1	CGTCA-motif	Hormone responsive
TaGH9-12-B1	CGTCA-motif	Hormone responsive
TaGH9-12-B1	CGTCA-motif	Hormone responsive
TaGH9-12-B1	GARE-motif	Hormone responsive
TaGH9-12-B1	GTGGC-motif	light responsive element
TaGH9-12-B1	GC-motif	Stress responsive
TaGH9-12-B2	CGTCA-motif	Hormone responsive
TaGH9-12-B2	TCA-element	Hormone responsive
TaGH9-12-B2	Box 4	light responsive element
TaGH9-12-B2	Box 4	light responsive element
TaGH9-12-B2	G-Box	light responsive element
TaGH9-12-B2	chs-CMA1a	light responsive element
TaGH9-12-B2	MBS	Stress responsive
TaGH9-12-B2	MBS	Stress responsive
TaGH9-12-B2	G-box	light responsive element
TaGH9-12-B2	G-box	light responsive element
TaGH9-12-B2	CAT-box	Growth and development
TaGH9-12-B2	TC-rich repeats	Stress responsive
TaGH9-12-B2	ABRE	Hormone responsive
TaGH9-12-B2	ABRE	Hormone responsive
TaGH9-12-B2	ABRE	Hormone responsive
TaGH9-12-B2	ARE	Stress responsive
TaGH9-12-B2	TGACG-motif	Hormone responsive
TaGH9-12-D	ACE	light responsive element
TaGH9-12-D	RY-element	Growth and development
TaGH9-12-D	CGTCA-motif	Hormone responsive
TaGH9-12-D	CGTCA-motif	Hormone responsive
TaGH9-12-D	ABRE	Hormone responsive
TaGH9-12-D	ABRE	Hormone responsive
TaGH9-12-D	ABRE	Hormone responsive
TaGH9-12-D	TGACG-motif	Hormone responsive
TaGH9-12-D	TGACG-motif	Hormone responsive
TaGH9-12-D	G-box	light responsive element
TaGH9-12-D	G-box	light responsive element
TaGH9-12-D	MBS	Stress responsive
TaGH9-12-D	MBS	Stress responsive
TaGH9-12-D	LTR	Stress responsive
TaGH9-12-D	ATCT-motif	light responsive element
TaGH9-13-A	GT1-motif	light responsive element
TaGH9-13-A	GT1-motif	light responsive element
TaGH9-13-A	TGACG-motif	Hormone responsive
TaGH9-13-A	TGACG-motif	Hormone responsive
TaGH9-13-A	TGACG-motif	Hormone responsive
TaGH9-13-A	TGACG-motif	Hormone responsive
TaGH9-13-A	TGACG-motif	Hormone responsive
TaGH9-13-A	TGACG-motif	Hormone responsive
TaGH9-13-A	TC-rich repeats	Stress responsive
TaGH9-13-A	3-AF1 binding site	light responsive element
TaGH9-13-A	G-Box	light responsive element
TaGH9-13-A	G-Box	light responsive element
TaGH9-13-A	G-Box	light responsive element
TaGH9-13-A	G-Box	light responsive element
TaGH9-13-A	GATA-motif	light responsive element
TaGH9-13-A	GATA-motif	light responsive element
TaGH9-13-A	Box 4	light responsive element
TaGH9-13-A	I-box	light responsive element
TaGH9-13-A	LTR	Stress responsive
TaGH9-13-A	LTR	Stress responsive
TaGH9-13-A	ABRE	Hormone responsive
TaGH9-13-A	ABRE	Hormone responsive
TaGH9-13-A	ABRE	Hormone responsive
TaGH9-13-A	ABRE	Hormone responsive
TaGH9-13-A	ABRE	Hormone responsive
TaGH9-13-A	ABRE	Hormone responsive
TaGH9-13-A	ABRE	Hormone responsive
TaGH9-13-A	ABRE	Hormone responsive
TaGH9-13-A	ABRE	Hormone responsive
TaGH9-13-A	ABRE	Hormone responsive
TaGH9-13-A	ABRE	Hormone responsive
TaGH9-13-A	ABRE	Hormone responsive
TaGH9-13-A	ABRE	Hormone responsive
TaGH9-13-A	ABRE	Hormone responsive
TaGH9-13-A	ABRE	Hormone responsive
TaGH9-13-A	ABRE	Hormone responsive
TaGH9-13-A	ABRE	Hormone responsive
TaGH9-13-A	CAT-box	Growth and development
TaGH9-13-A	CAT-box	Growth and development
TaGH9-13-A	G-box	light responsive element
TaGH9-13-A	G-box	light responsive element
TaGH9-13-A	G-box	light responsive element
TaGH9-13-A	G-box	light responsive element
TaGH9-13-A	G-box	light responsive element
TaGH9-13-A	G-box	light responsive element
TaGH9-13-A	G-box	light responsive element
TaGH9-13-A	G-box	light responsive element
TaGH9-13-A	G-box	light responsive element
TaGH9-13-A	G-box	light responsive element
TaGH9-13-A	G-box	light responsive element
TaGH9-13-A	CGTCA-motif	Hormone responsive
TaGH9-13-A	CGTCA-motif	Hormone responsive
TaGH9-13-A	CGTCA-motif	Hormone responsive
TaGH9-13-A	CGTCA-motif	Hormone responsive
TaGH9-13-A	CGTCA-motif	Hormone responsive
TaGH9-13-A	CGTCA-motif	Hormone responsive
TaGH9-13-A	GC-motif	Stress responsive
TaGH9-13-A	TCT-motif	light responsive element
TaGH9-13-B	TC-rich repeats	Stress responsive
TaGH9-13-B	CAT-box	Growth and development
TaGH9-13-B	TGACG-motif	Hormone responsive
TaGH9-13-B	TGACG-motif	Hormone responsive
TaGH9-13-B	TGACG-motif	Hormone responsive
TaGH9-13-B	TGACG-motif	Hormone responsive
TaGH9-13-B	ARE	Stress responsive
TaGH9-13-B	Sp1	light responsive element
TaGH9-13-B	Sp1	light responsive element
TaGH9-13-B	Sp1	light responsive element
TaGH9-13-B	ABRE	Hormone responsive
TaGH9-13-B	ABRE	Hormone responsive
TaGH9-13-B	ABRE	Hormone responsive
TaGH9-13-B	ABRE	Hormone responsive
TaGH9-13-B	ABRE	Hormone responsive
TaGH9-13-B	ABRE	Hormone responsive
TaGH9-13-B	ABRE	Hormone responsive
TaGH9-13-B	ABRE	Hormone responsive
TaGH9-13-B	ABRE	Hormone responsive
TaGH9-13-B	ABRE	Hormone responsive
TaGH9-13-B	ABRE	Hormone responsive
TaGH9-13-B	ABRE	Hormone responsive
TaGH9-13-B	ABRE	Hormone responsive
TaGH9-13-B	ABRE	Hormone responsive
TaGH9-13-B	ABRE	Hormone responsive
TaGH9-13-B	ABRE	Hormone responsive
TaGH9-13-B	ABRE	Hormone responsive
TaGH9-13-B	ABRE	Hormone responsive
TaGH9-13-B	ABRE	Hormone responsive
TaGH9-13-B	ABRE	Hormone responsive
TaGH9-13-B	ABRE	Hormone responsive
TaGH9-13-B	MBS	Stress responsive
TaGH9-13-B	G-box	light responsive element
TaGH9-13-B	G-box	light responsive element
TaGH9-13-B	G-box	light responsive element
TaGH9-13-B	G-box	light responsive element
TaGH9-13-B	G-box	light responsive element
TaGH9-13-B	G-box	light responsive element
TaGH9-13-B	G-box	light responsive element
TaGH9-13-B	G-box	light responsive element
TaGH9-13-B	G-box	light responsive element
TaGH9-13-B	G-box	light responsive element
TaGH9-13-B	G-box	light responsive element
TaGH9-13-B	G-box	light responsive element
TaGH9-13-B	G-box	light responsive element
TaGH9-13-B	G-Box	light responsive element
TaGH9-13-B	G-Box	light responsive element
TaGH9-13-B	G-Box	light responsive element
TaGH9-13-B	Box 4	light responsive element
TaGH9-13-B	Box 4	light responsive element
TaGH9-13-B	TGA-element	Stress responsive
TaGH9-13-B	CGTCA-motif	Hormone responsive
TaGH9-13-B	CGTCA-motif	Hormone responsive
TaGH9-13-B	CGTCA-motif	Hormone responsive
TaGH9-13-B	CGTCA-motif	Hormone responsive
TaGH9-13-B	GC-motif	Stress responsive
TaGH9-13-B	GC-motif	Stress responsive
TaGH9-13-B	ACE	light responsive element
TaGH9-13-B	TCT-motif	light responsive element
TaGH9-13-B	GARE-motif	Hormone responsive
TaGH9-13-D	GT1-motif	light responsive element
TaGH9-13-D	GT1-motif	light responsive element
TaGH9-13-D	CAT-box	Growth and development
TaGH9-13-D	Sp1	light responsive element
TaGH9-13-D	ABRE	Hormone responsive
TaGH9-13-D	ABRE	Hormone responsive
TaGH9-13-D	ABRE	Hormone responsive
TaGH9-13-D	ABRE	Hormone responsive
TaGH9-13-D	ABRE	Hormone responsive
TaGH9-13-D	ABRE	Hormone responsive
TaGH9-13-D	ABRE	Hormone responsive
TaGH9-13-D	ABRE	Hormone responsive
TaGH9-13-D	ABRE	Hormone responsive
TaGH9-13-D	ABRE	Hormone responsive
TaGH9-13-D	ABRE	Hormone responsive
TaGH9-13-D	ABRE	Hormone responsive
TaGH9-13-D	ABRE	Hormone responsive
TaGH9-13-D	ABRE	Hormone responsive
TaGH9-13-D	ABRE	Hormone responsive
TaGH9-13-D	ABRE	Hormone responsive
TaGH9-13-D	ABRE	Hormone responsive
TaGH9-13-D	ABRE	Hormone responsive
TaGH9-13-D	ARE	Stress responsive
TaGH9-13-D	TGACG-motif	Hormone responsive
TaGH9-13-D	TGACG-motif	Hormone responsive
TaGH9-13-D	TGACG-motif	Hormone responsive
TaGH9-13-D	MBS	Stress responsive
TaGH9-13-D	G-box	light responsive element
TaGH9-13-D	G-box	light responsive element
TaGH9-13-D	G-box	light responsive element
TaGH9-13-D	G-box	light responsive element
TaGH9-13-D	G-box	light responsive element
TaGH9-13-D	G-box	light responsive element
TaGH9-13-D	G-box	light responsive element
TaGH9-13-D	G-box	light responsive element
TaGH9-13-D	G-box	light responsive element
TaGH9-13-D	Box 4	light responsive element
TaGH9-13-D	Box 4	light responsive element
TaGH9-13-D	Box 4	light responsive element
TaGH9-13-D	G-Box	light responsive element
TaGH9-13-D	G-Box	light responsive element
TaGH9-13-D	G-Box	light responsive element
TaGH9-13-D	I-box	light responsive element
TaGH9-13-D	CGTCA-motif	Hormone responsive
TaGH9-13-D	CGTCA-motif	Hormone responsive
TaGH9-13-D	CGTCA-motif	Hormone responsive
TaGH9-13-D	GC-motif	Stress responsive
TaGH9-14-A	GT1-motif	light responsive element
TaGH9-14-A	GT1-motif	light responsive element
TaGH9-14-A	GT1-motif	light responsive element
TaGH9-14-A	P-box	Hormone responsive
TaGH9-14-A	LTR	Stress responsive
TaGH9-14-A	TGACG-motif	Hormone responsive
TaGH9-14-A	TGACG-motif	Hormone responsive
TaGH9-14-A	TGACG-motif	Hormone responsive
TaGH9-14-A	TGACG-motif	Hormone responsive
TaGH9-14-A	TGACG-motif	Hormone responsive
TaGH9-14-A	TGACG-motif	Hormone responsive
TaGH9-14-A	Sp1	light responsive element
TaGH9-14-A	ABRE	Hormone responsive
TaGH9-14-A	ABRE	Hormone responsive
TaGH9-14-A	CAT-box	Growth and development
TaGH9-14-A	TGA-element	Stress responsive
TaGH9-14-A	GATA-motif	light responsive element
TaGH9-14-A	G-Box	light responsive element
TaGH9-14-A	Box 4	light responsive element
TaGH9-14-A	Box 4	light responsive element
TaGH9-14-A	CGTCA-motif	Hormone responsive
TaGH9-14-A	CGTCA-motif	Hormone responsive
TaGH9-14-A	CGTCA-motif	Hormone responsive
TaGH9-14-A	CGTCA-motif	Hormone responsive
TaGH9-14-A	CGTCA-motif	Hormone responsive
TaGH9-14-A	CGTCA-motif	Hormone responsive
TaGH9-14-A	AuxRR-core	Stress responsive
TaGH9-14-B	P-box	Hormone responsive
TaGH9-14-B	GT1-motif	light responsive element
TaGH9-14-B	GT1-motif	light responsive element
TaGH9-14-B	AE-box	light responsive element
TaGH9-14-B	CAT-box	Growth and development
TaGH9-14-B	Sp1	light responsive element
TaGH9-14-B	Sp1	light responsive element
TaGH9-14-B	ABRE	Hormone responsive
TaGH9-14-B	ABRE	Hormone responsive
TaGH9-14-B	TGACG-motif	Hormone responsive
TaGH9-14-B	TGACG-motif	Hormone responsive
TaGH9-14-B	G-Box	light responsive element
TaGH9-14-B	GATA-motif	light responsive element
TaGH9-14-B	GATA-motif	light responsive element
TaGH9-14-B	TGA-element	Stress responsive
TaGH9-14-B	I-box	light responsive element
TaGH9-14-B	CGTCA-motif	Hormone responsive
TaGH9-14-B	CGTCA-motif	Hormone responsive
TaGH9-14-B	TCT-motif	light responsive element
TaGH9-14-B	GC-motif	Stress responsive
TaGH9-14-B	TCCC-motif	light responsive element
TaGH9-14-B	TCCC-motif	light responsive element
TaGH9-14-D	P-box	Hormone responsive
TaGH9-14-D	GT1-motif	light responsive element
TaGH9-14-D	GT1-motif	light responsive element
TaGH9-14-D	LTR	Stress responsive
TaGH9-14-D	LTR	Stress responsive
TaGH9-14-D	CAT-box	Growth and development
TaGH9-14-D	CAT-box	Growth and development
TaGH9-14-D	CAT-box	Growth and development
TaGH9-14-D	TC-rich repeats	Stress responsive
TaGH9-14-D	TC-rich repeats	Stress responsive
TaGH9-14-D	ABRE	Hormone responsive
TaGH9-14-D	ABRE	Hormone responsive
TaGH9-14-D	ABRE	Hormone responsive
TaGH9-14-D	Sp1	light responsive element
TaGH9-14-D	TGACG-motif	Hormone responsive
TaGH9-14-D	TGACG-motif	Hormone responsive
TaGH9-14-D	TGACG-motif	Hormone responsive
TaGH9-14-D	G-box	light responsive element
TaGH9-14-D	Box 4	light responsive element
TaGH9-14-D	Box 4	light responsive element
TaGH9-14-D	GATA-motif	light responsive element
TaGH9-14-D	GATA-motif	light responsive element
TaGH9-14-D	G-Box	light responsive element
TaGH9-14-D	CGTCA-motif	Hormone responsive
TaGH9-14-D	CGTCA-motif	Hormone responsive
TaGH9-14-D	CGTCA-motif	Hormone responsive
TaGH9-14-D	TCCC-motif	light responsive element
TaGH9-14-D	chs-CMA1a	light responsive element
TaGH9-14-D	GC-motif	Stress responsive
TaGH9-15-A	TGACG-motif	Hormone responsive
TaGH9-15-A	TGACG-motif	Hormone responsive
TaGH9-15-A	Sp1	light responsive element
TaGH9-15-A	Sp1	light responsive element
TaGH9-15-A	ABRE	Hormone responsive
TaGH9-15-A	ABRE	Hormone responsive
TaGH9-15-A	G-box	light responsive element
TaGH9-15-A	G-box	light responsive element
TaGH9-15-A	MBS	Stress responsive
TaGH9-15-A	MBS	Stress responsive
TaGH9-15-A	P-box	Hormone responsive
TaGH9-15-A	GCN4_motif	Growth and development
TaGH9-15-A	LTR	Stress responsive
TaGH9-15-A	AuxRR-core	Stress responsive
TaGH9-15-A	Box 4	light responsive element
TaGH9-15-A	TCA-element	Hormone responsive
TaGH9-15-A	CGTCA-motif	Hormone responsive
TaGH9-15-A	CGTCA-motif	Hormone responsive
TaGH9-15-B	TGACG-motif	Hormone responsive
TaGH9-15-B	TGACG-motif	Hormone responsive
TaGH9-15-B	TGACG-motif	Hormone responsive
TaGH9-15-B	TGACG-motif	Hormone responsive
TaGH9-15-B	TGACG-motif	Hormone responsive
TaGH9-15-B	TGACG-motif	Hormone responsive
TaGH9-15-B	TGACG-motif	Hormone responsive
TaGH9-15-B	TGACG-motif	Hormone responsive
TaGH9-15-B	Sp1	light responsive element
TaGH9-15-B	Sp1	light responsive element
TaGH9-15-B	Sp1	light responsive element
TaGH9-15-B	ABRE	Hormone responsive
TaGH9-15-B	ABRE	Hormone responsive
TaGH9-15-B	ABRE	Hormone responsive
TaGH9-15-B	ABRE	Hormone responsive
TaGH9-15-B	ABRE	Hormone responsive
TaGH9-15-B	ABRE	Hormone responsive
TaGH9-15-B	CAT-box	Growth and development
TaGH9-15-B	G-box	light responsive element
TaGH9-15-B	G-box	light responsive element
TaGH9-15-B	G-box	light responsive element
TaGH9-15-B	LTR	Stress responsive
TaGH9-15-B	GTGGC-motif	light responsive element
TaGH9-15-B	GC-motif	Stress responsive
TaGH9-15-B	GC-motif	Stress responsive
TaGH9-15-B	TGA-element	Stress responsive
TaGH9-15-B	TGA-element	Stress responsive
TaGH9-15-B	G-Box	light responsive element
TaGH9-15-B	CGTCA-motif	Hormone responsive
TaGH9-15-B	CGTCA-motif	Hormone responsive
TaGH9-15-B	CGTCA-motif	Hormone responsive
TaGH9-15-B	CGTCA-motif	Hormone responsive
TaGH9-15-B	CGTCA-motif	Hormone responsive
TaGH9-15-B	CGTCA-motif	Hormone responsive
TaGH9-15-B	CGTCA-motif	Hormone responsive
TaGH9-15-B	CGTCA-motif	Hormone responsive
TaGH9-15-D	CGTCA-motif	Hormone responsive
TaGH9-15-D	CGTCA-motif	Hormone responsive
TaGH9-15-D	CGTCA-motif	Hormone responsive
TaGH9-15-D	CGTCA-motif	Hormone responsive
TaGH9-15-D	CGTCA-motif	Hormone responsive
TaGH9-15-D	TGA-element	Stress responsive
TaGH9-15-D	TGA-element	Stress responsive
TaGH9-15-D	TGA-element	Stress responsive
TaGH9-15-D	chs-CMA2a	light responsive element
TaGH9-15-D	GC-motif	Stress responsive
TaGH9-15-D	GC-motif	Stress responsive
TaGH9-15-D	LTR	Stress responsive
TaGH9-15-D	GCN4_motif	Growth and development
TaGH9-15-D	G-box	light responsive element
TaGH9-15-D	MBS	Stress responsive
TaGH9-15-D	CAT-box	Growth and development
TaGH9-15-D	CAT-box	Growth and development
TaGH9-15-D	GTGGC-motif	light responsive element
TaGH9-15-D	AE-box	light responsive element
TaGH9-15-D	Pc-CMA2c	light responsive element
TaGH9-15-D	P-box	Hormone responsive
TaGH9-15-D	ATC-motif	light responsive element
TaGH9-15-D	ARE	Stress responsive
TaGH9-15-D	ARE	Stress responsive
TaGH9-15-D	Sp1	light responsive element
TaGH9-15-D	TGACG-motif	Hormone responsive
TaGH9-15-D	TGACG-motif	Hormone responsive
TaGH9-15-D	TGACG-motif	Hormone responsive
TaGH9-15-D	TGACG-motif	Hormone responsive
TaGH9-15-D	TGACG-motif	Hormone responsive
TaGH9-15-D	TC-rich repeats	Stress responsive
TaGH9-16-A	chs-CMA2a	light responsive element
TaGH9-16-A	TCT-motif	light responsive element
TaGH9-16-A	CGTCA-motif	Hormone responsive
TaGH9-16-A	TGA-element	Stress responsive
TaGH9-16-A	TGA-element	Stress responsive
TaGH9-16-A	G-Box	light responsive element
TaGH9-16-A	GATA-motif	light responsive element
TaGH9-16-A	G-box	light responsive element
TaGH9-16-A	G-box	light responsive element
TaGH9-16-A	G-box	light responsive element
TaGH9-16-A	MBS	Stress responsive
TaGH9-16-A	MBS	Stress responsive
TaGH9-16-A	MBS	Stress responsive
TaGH9-16-A	MBS	Stress responsive
TaGH9-16-A	MBS	Stress responsive
TaGH9-16-A	MBS	Stress responsive
TaGH9-16-A	MBS	Stress responsive
TaGH9-16-A	MBS	Stress responsive
TaGH9-16-A	MBS	Stress responsive
TaGH9-16-A	MBS	Stress responsive
TaGH9-16-A	MBS	Stress responsive
TaGH9-16-A	MBS	Stress responsive
TaGH9-16-A	MBS	Stress responsive
TaGH9-16-A	MBS	Stress responsive
TaGH9-16-A	MBS	Stress responsive
TaGH9-16-A	TGACG-motif	Hormone responsive
TaGH9-16-A	ARE	Stress responsive
TaGH9-16-A	ARE	Stress responsive
TaGH9-16-A	ARE	Stress responsive
TaGH9-16-A	ABRE	Hormone responsive
TaGH9-16-A	ABRE	Hormone responsive
TaGH9-16-A	ABRE	Hormone responsive
TaGH9-16-A	ABRE	Hormone responsive
TaGH9-16-A	AE-box	light responsive element
TaGH9-16-B	G-box	light responsive element
TaGH9-16-B	G-box	light responsive element
TaGH9-16-B	MBS	Stress responsive
TaGH9-16-B	MBS	Stress responsive
TaGH9-16-B	ARE	Stress responsive
TaGH9-16-B	ARE	Stress responsive
TaGH9-16-B	ARE	Stress responsive
TaGH9-16-B	ARE	Stress responsive
TaGH9-16-B	ABRE	Hormone responsive
TaGH9-16-B	ABRE	Hormone responsive
TaGH9-16-B	ABRE	Hormone responsive
TaGH9-16-B	CAT-box	Growth and development
TaGH9-16-B	CAT-box	Growth and development
TaGH9-16-B	CAT-box	Growth and development
TaGH9-16-B	circadian	Growth and development
TaGH9-16-B	AE-box	light responsive element
TaGH9-16-B	P-box	Hormone responsive
TaGH9-16-B	GCN4_motif	Growth and development
TaGH9-16-B	AuxRR-core	Stress responsive
TaGH9-16-B	chs-CMA2a	light responsive element
TaGH9-16-B	ACE	light responsive element
TaGH9-16-B	I-box	light responsive element
TaGH9-16-B	3-AF1 binding site	light responsive element
TaGH9-16-B	TGA-element	Stress responsive
TaGH9-16-B	TGA-element	Stress responsive
TaGH9-16-B	GATA-motif	light responsive element
TaGH9-16-B	G-Box	light responsive element
TaGH9-16-B	Box 4	light responsive element
TaGH9-16-D	TCT-motif	light responsive element
TaGH9-16-D	AT1-motif	light responsive element
TaGH9-16-D	Box 4	light responsive element
TaGH9-16-D	GATA-motif	light responsive element
TaGH9-16-D	G-Box	light responsive element
TaGH9-16-D	G-Box	light responsive element
TaGH9-16-D	CGTCA-motif	Hormone responsive
TaGH9-16-D	CGTCA-motif	Hormone responsive
TaGH9-16-D	ARE	Stress responsive
TaGH9-16-D	ABRE	Hormone responsive
TaGH9-16-D	ABRE	Hormone responsive
TaGH9-16-D	ABRE	Hormone responsive
TaGH9-16-D	TGACG-motif	Hormone responsive
TaGH9-16-D	TGACG-motif	Hormone responsive
TaGH9-16-D	CAT-box	Growth and development
TaGH9-16-D	G-box	light responsive element
TaGH9-16-D	G-box	light responsive element
TaGH9-16-D	G-box	light responsive element
TaGH9-16-D	MBS	Stress responsive
TaGH9-16-D	MBS	Stress responsive
TaGH9-16-D	MBS	Stress responsive
TaGH9-16-D	GCN4_motif	Growth and development
TaGH9-16-D	LTR	Stress responsive
TaGH9-17-A	Pc-CMA2c	light responsive element
TaGH9-17-A	ARE	Stress responsive
TaGH9-17-A	ARE	Stress responsive
TaGH9-17-A	ARE	Stress responsive
TaGH9-17-A	ARE	Stress responsive
TaGH9-17-A	ABRE	Hormone responsive
TaGH9-17-A	ABRE	Hormone responsive
TaGH9-17-A	CAT-box	Growth and development
TaGH9-17-A	G-Box	light responsive element
TaGH9-17-A	Box 4	light responsive element
TaGH9-17-A	Box 4	light responsive element
TaGH9-17-A	RY-element	Growth and development
TaGH9-17-A	GC-motif	Stress responsive
TaGH9-17-A	GC-motif	Stress responsive
TaGH9-17-B	MBS	Stress responsive
TaGH9-17-B	G-box	light responsive element
TaGH9-17-B	G-box	light responsive element
TaGH9-17-B	G-box	light responsive element
TaGH9-17-B	G-box	light responsive element
TaGH9-17-B	CAT-box	Growth and development
TaGH9-17-B	CAT-box	Growth and development
TaGH9-17-B	ABRE	Hormone responsive
TaGH9-17-B	ABRE	Hormone responsive
TaGH9-17-B	ABRE	Hormone responsive
TaGH9-17-B	ABRE	Hormone responsive
TaGH9-17-B	ABRE	Hormone responsive
TaGH9-17-B	AuxRE	Stress responsive
TaGH9-17-B	GC-motif	Stress responsive
TaGH9-17-B	CGTCA-motif	Hormone responsive
TaGH9-17-B	CGTCA-motif	Hormone responsive
TaGH9-17-B	CGTCA-motif	Hormone responsive
TaGH9-17-B	CGTCA-motif	Hormone responsive
TaGH9-17-B	TGACG-motif	Hormone responsive
TaGH9-17-B	TGACG-motif	Hormone responsive
TaGH9-17-B	TGACG-motif	Hormone responsive
TaGH9-17-B	TGACG-motif	Hormone responsive
TaGH9-17-B	ARE	Stress responsive
TaGH9-17-B	ARE	Stress responsive
TaGH9-17-B	ARE	Stress responsive
TaGH9-17-B	ARE	Stress responsive
TaGH9-17-B	P-box	Hormone responsive
TaGH9-17-B	P-box	Hormone responsive
TaGH9-17-B	GT1-motif	light responsive element
TaGH9-17-B	ACE	light responsive element
TaGH9-17-B	GARE-motif	Hormone responsive
TaGH9-17-B	GARE-motif	Hormone responsive
TaGH9-17-B	GTGGC-motif	light responsive element
TaGH9-17-B	RY-element	Growth and development
TaGH9-17-B	G-Box	light responsive element
TaGH9-17-B	G-Box	light responsive element
TaGH9-17-B	Box 4	light responsive element
TaGH9-17-D	LTR	Stress responsive
TaGH9-17-D	GT1-motif	light responsive element
TaGH9-17-D	G-box	light responsive element
TaGH9-17-D	G-box	light responsive element
TaGH9-17-D	G-box	light responsive element
TaGH9-17-D	ARE	Stress responsive
TaGH9-17-D	ARE	Stress responsive
TaGH9-17-D	ARE	Stress responsive
TaGH9-17-D	ABRE	Hormone responsive
TaGH9-17-D	ABRE	Hormone responsive
TaGH9-17-D	ABRE	Hormone responsive
TaGH9-17-D	ABRE	Hormone responsive
TaGH9-17-D	TGACG-motif	Hormone responsive
TaGH9-17-D	TGACG-motif	Hormone responsive
TaGH9-17-D	TGACG-motif	Hormone responsive
TaGH9-17-D	TGACG-motif	Hormone responsive
TaGH9-17-D	CAT-box	Growth and development
TaGH9-17-D	CGTCA-motif	Hormone responsive
TaGH9-17-D	CGTCA-motif	Hormone responsive
TaGH9-17-D	CGTCA-motif	Hormone responsive
TaGH9-17-D	CGTCA-motif	Hormone responsive
TaGH9-17-D	Box 4	light responsive element
TaGH9-17-D	Box 4	light responsive element
TaGH9-17-D	G-Box	light responsive element
TaGH9-17-D	G-Box	light responsive element
TaGH9-17-D	GARE-motif	Hormone responsive
TaGH9-17-D	Gap-box	light responsive element
TaGH9-17-D	GC-motif	Stress responsive
TaGH9-18-A	Box 4	light responsive element
TaGH9-18-A	CGTCA-motif	Hormone responsive
TaGH9-18-A	CGTCA-motif	Hormone responsive
TaGH9-18-A	CGTCA-motif	Hormone responsive
TaGH9-18-A	CGTCA-motif	Hormone responsive
TaGH9-18-A	RY-element	Growth and development
TaGH9-18-A	RY-element	Growth and development
TaGH9-18-A	TCCC-motif	light responsive element
TaGH9-18-A	GC-motif	Stress responsive
TaGH9-18-A	GC-motif	Stress responsive
TaGH9-18-A	GATT-motif	light responsive element
TaGH9-18-A	AuxRR-core	Stress responsive
TaGH9-18-A	GT1-motif	light responsive element
TaGH9-18-A	LTR	Stress responsive
TaGH9-18-A	LTR	Stress responsive
TaGH9-18-A	TC-rich repeats	Stress responsive
TaGH9-18-A	TGACG-motif	Hormone responsive
TaGH9-18-A	TGACG-motif	Hormone responsive
TaGH9-18-A	TGACG-motif	Hormone responsive
TaGH9-18-A	TGACG-motif	Hormone responsive
TaGH9-18-A	ARE	Stress responsive
TaGH9-18-A	ARE	Stress responsive
TaGH9-18-A	ARE	Stress responsive
TaGH9-18-A	ABRE	Hormone responsive
TaGH9-18-A	ABRE	Hormone responsive
TaGH9-18-A	ABRE	Hormone responsive
TaGH9-18-A	ABRE	Hormone responsive
TaGH9-18-A	ABRE	Hormone responsive
TaGH9-18-A	ABRE	Hormone responsive
TaGH9-18-A	Sp1	light responsive element
TaGH9-18-A	Sp1	light responsive element
TaGH9-18-A	Sp1	light responsive element
TaGH9-18-A	Sp1	light responsive element
TaGH9-18-A	MBS	Stress responsive
TaGH9-18-A	G-box	light responsive element
TaGH9-18-A	G-box	light responsive element
TaGH9-18-A	G-box	light responsive element
TaGH9-18-A	G-box	light responsive element
TaGH9-18-A	G-box	light responsive element
TaGH9-18-B	TC-rich repeats	Stress responsive
TaGH9-18-B	TC-rich repeats	Stress responsive
TaGH9-18-B	ARE	Stress responsive
TaGH9-18-B	ARE	Stress responsive
TaGH9-18-B	ARE	Stress responsive
TaGH9-18-B	ABRE	Hormone responsive
TaGH9-18-B	ABRE	Hormone responsive
TaGH9-18-B	ABRE	Hormone responsive
TaGH9-18-B	ABRE	Hormone responsive
TaGH9-18-B	ABRE	Hormone responsive
TaGH9-18-B	ABRE	Hormone responsive
TaGH9-18-B	ABRE	Hormone responsive
TaGH9-18-B	ABRE	Hormone responsive
TaGH9-18-B	Sp1	light responsive element
TaGH9-18-B	Sp1	light responsive element
TaGH9-18-B	Sp1	light responsive element
TaGH9-18-B	TGACG-motif	Hormone responsive
TaGH9-18-B	TGACG-motif	Hormone responsive
TaGH9-18-B	TGACG-motif	Hormone responsive
TaGH9-18-B	MBS	Stress responsive
TaGH9-18-B	MBS	Stress responsive
TaGH9-18-B	G-box	light responsive element
TaGH9-18-B	G-box	light responsive element
TaGH9-18-B	G-box	light responsive element
TaGH9-18-B	G-box	light responsive element
TaGH9-18-B	G-box	light responsive element
TaGH9-18-B	G-box	light responsive element
TaGH9-18-B	G-box	light responsive element
TaGH9-18-B	G-box	light responsive element
TaGH9-18-B	G-box	light responsive element
TaGH9-18-B	G-box	light responsive element
TaGH9-18-B	P-box	Hormone responsive
TaGH9-18-B	GT1-motif	light responsive element
TaGH9-18-B	GT1-motif	light responsive element
TaGH9-18-B	TCCC-motif	light responsive element
TaGH9-18-B	TCCC-motif	light responsive element
TaGH9-18-B	ACE	light responsive element
TaGH9-18-B	GC-motif	Stress responsive
TaGH9-18-B	AuxRR-core	Stress responsive
TaGH9-18-B	G-Box	light responsive element
TaGH9-18-B	CGTCA-motif	Hormone responsive
TaGH9-18-B	CGTCA-motif	Hormone responsive
TaGH9-18-B	CGTCA-motif	Hormone responsive
TaGH9-18-B	RY-element	Growth and development
TaGH9-18-D	GT1-motif	light responsive element
TaGH9-18-D	P-box	Hormone responsive
TaGH9-18-D	ATC-motif	light responsive element
TaGH9-18-D	LTR	Stress responsive
TaGH9-18-D	LTR	Stress responsive
TaGH9-18-D	LTR	Stress responsive
TaGH9-18-D	TGACG-motif	Hormone responsive
TaGH9-18-D	TGACG-motif	Hormone responsive
TaGH9-18-D	TGACG-motif	Hormone responsive
TaGH9-18-D	TGACG-motif	Hormone responsive
TaGH9-18-D	TGACG-motif	Hormone responsive
TaGH9-18-D	TGACG-motif	Hormone responsive
TaGH9-18-D	Sp1	light responsive element
TaGH9-18-D	Sp1	light responsive element
TaGH9-18-D	Sp1	light responsive element
TaGH9-18-D	Sp1	light responsive element
TaGH9-18-D	ABRE	Hormone responsive
TaGH9-18-D	ABRE	Hormone responsive
TaGH9-18-D	ABRE	Hormone responsive
TaGH9-18-D	ABRE	Hormone responsive
TaGH9-18-D	ABRE	Hormone responsive
TaGH9-18-D	ABRE	Hormone responsive
TaGH9-18-D	ABRE	Hormone responsive
TaGH9-18-D	ABRE	Hormone responsive
TaGH9-18-D	ARE	Stress responsive
TaGH9-18-D	ARE	Stress responsive
TaGH9-18-D	ARE	Stress responsive
TaGH9-18-D	ARE	Stress responsive
TaGH9-18-D	TC-rich repeats	Stress responsive
TaGH9-18-D	TC-rich repeats	Stress responsive
TaGH9-18-D	G-box	light responsive element
TaGH9-18-D	G-box	light responsive element
TaGH9-18-D	G-box	light responsive element
TaGH9-18-D	G-box	light responsive element
TaGH9-18-D	G-box	light responsive element
TaGH9-18-D	G-box	light responsive element
TaGH9-18-D	G-box	light responsive element
TaGH9-18-D	G-box	light responsive element
TaGH9-18-D	MBS	Stress responsive
TaGH9-18-D	MBS	Stress responsive
TaGH9-18-D	MBS	Stress responsive
TaGH9-18-D	G-Box	light responsive element
TaGH9-18-D	RY-element	Growth and development
TaGH9-18-D	CGTCA-motif	Hormone responsive
TaGH9-18-D	CGTCA-motif	Hormone responsive
TaGH9-18-D	CGTCA-motif	Hormone responsive
TaGH9-18-D	CGTCA-motif	Hormone responsive
TaGH9-18-D	CGTCA-motif	Hormone responsive
TaGH9-18-D	CGTCA-motif	Hormone responsive
TaGH9-18-D	ACE	light responsive element
TaGH9-18-D	GC-motif	Stress responsive
TaGH9-18-D	GC-motif	Stress responsive
TaGH9-18-D	TCCC-motif	light responsive element
TaGH9-18-D	TCCC-motif	light responsive element
TaGH9-18-D	TCCC-motif	light responsive element
TaGH9-18-D	AuxRR-core	Stress responsive
TaGH9-19-A	P-box	Hormone responsive
TaGH9-19-A	MBS	Stress responsive
TaGH9-19-A	G-box	light responsive element
TaGH9-19-A	G-box	light responsive element
TaGH9-19-A	G-box	light responsive element
TaGH9-19-A	G-box	light responsive element
TaGH9-19-A	G-box	light responsive element
TaGH9-19-A	G-box	light responsive element
TaGH9-19-A	TGACG-motif	Hormone responsive
TaGH9-19-A	Sp1	light responsive element
TaGH9-19-A	Sp1	light responsive element
TaGH9-19-A	Sp1	light responsive element
TaGH9-19-A	Sp1	light responsive element
TaGH9-19-A	Sp1	light responsive element
TaGH9-19-A	ABRE	Hormone responsive
TaGH9-19-A	ABRE	Hormone responsive
TaGH9-19-A	ABRE	Hormone responsive
TaGH9-19-A	ABRE	Hormone responsive
TaGH9-19-A	ABRE	Hormone responsive
TaGH9-19-A	ABRE	Hormone responsive
TaGH9-19-A	ABRE	Hormone responsive
TaGH9-19-A	ARE	Stress responsive
TaGH9-19-A	ARE	Stress responsive
TaGH9-19-A	CGTCA-motif	Hormone responsive
TaGH9-19-A	RY-element	Growth and development
TaGH9-19-A	G-Box	light responsive element
TaGH9-19-A	Box 4	light responsive element
TaGH9-19-A	TGA-element	Stress responsive
TaGH9-19-A	GC-motif	Stress responsive
TaGH9-19-A	GC-motif	Stress responsive
TaGH9-19-B	P-box	Hormone responsive
TaGH9-19-B	P-box	Hormone responsive
TaGH9-19-B	ATC-motif	light responsive element
TaGH9-19-B	GT1-motif	light responsive element
TaGH9-19-B	GT1-motif	light responsive element
TaGH9-19-B	LTR	Stress responsive
TaGH9-19-B	LTR	Stress responsive
TaGH9-19-B	ARE	Stress responsive
TaGH9-19-B	ABRE	Hormone responsive
TaGH9-19-B	ABRE	Hormone responsive
TaGH9-19-B	ABRE	Hormone responsive
TaGH9-19-B	ABRE	Hormone responsive
TaGH9-19-B	ABRE	Hormone responsive
TaGH9-19-B	ABRE	Hormone responsive
TaGH9-19-B	ABRE	Hormone responsive
TaGH9-19-B	ABRE	Hormone responsive
TaGH9-19-B	TGACG-motif	Hormone responsive
TaGH9-19-B	TGACG-motif	Hormone responsive
TaGH9-19-B	TGACG-motif	Hormone responsive
TaGH9-19-B	MBS	Stress responsive
TaGH9-19-B	G-box	light responsive element
TaGH9-19-B	G-box	light responsive element
TaGH9-19-B	G-box	light responsive element
TaGH9-19-B	G-box	light responsive element
TaGH9-19-B	G-box	light responsive element
TaGH9-19-B	G-box	light responsive element
TaGH9-19-B	G-box	light responsive element
TaGH9-19-B	Box 4	light responsive element
TaGH9-19-B	G-Box	light responsive element
TaGH9-19-B	G-Box	light responsive element
TaGH9-19-B	TGA-element	Stress responsive
TaGH9-19-B	TGA-element	Stress responsive
TaGH9-19-B	CGTCA-motif	Hormone responsive
TaGH9-19-B	CGTCA-motif	Hormone responsive
TaGH9-19-B	CGTCA-motif	Hormone responsive
TaGH9-19-B	RY-element	Growth and development
TaGH9-19-B	TCT-motif	light responsive element
TaGH9-19-B	GC-motif	Stress responsive
TaGH9-19-B	LAMP-element	light responsive element
TaGH9-19-D	G-box	light responsive element
TaGH9-19-D	G-box	light responsive element
TaGH9-19-D	G-box	light responsive element
TaGH9-19-D	G-box	light responsive element
TaGH9-19-D	G-box	light responsive element
TaGH9-19-D	G-box	light responsive element
TaGH9-19-D	G-box	light responsive element
TaGH9-19-D	G-box	light responsive element
TaGH9-19-D	Sp1	light responsive element
TaGH9-19-D	Sp1	light responsive element
TaGH9-19-D	ABRE	Hormone responsive
TaGH9-19-D	ABRE	Hormone responsive
TaGH9-19-D	ABRE	Hormone responsive
TaGH9-19-D	ABRE	Hormone responsive
TaGH9-19-D	ABRE	Hormone responsive
TaGH9-19-D	ABRE	Hormone responsive
TaGH9-19-D	ABRE	Hormone responsive
TaGH9-19-D	ABRE	Hormone responsive
TaGH9-19-D	ABRE	Hormone responsive
TaGH9-19-D	ARE	Stress responsive
TaGH9-19-D	ARE	Stress responsive
TaGH9-19-D	TGACG-motif	Hormone responsive
TaGH9-19-D	TGACG-motif	Hormone responsive
TaGH9-19-D	TGACG-motif	Hormone responsive
TaGH9-19-D	RY-element	Growth and development
TaGH9-19-D	CGTCA-motif	Hormone responsive
TaGH9-19-D	CGTCA-motif	Hormone responsive
TaGH9-19-D	CGTCA-motif	Hormone responsive
TaGH9-19-D	TGA-element	Stress responsive
TaGH9-19-D	GATA-motif	light responsive element
TaGH9-19-D	G-Box	light responsive element
TaGH9-19-D	G-Box	light responsive element
TaGH9-19-D	G-Box	light responsive element
TaGH9-19-D	AuxRR-core	Stress responsive
TaGH9-19-D	GC-motif	Stress responsive
TaGH9-19-D	GC-motif	Stress responsive
TaGH9-2-A	GT1-motif	light responsive element
TaGH9-2-A	Box II	light responsive element
TaGH9-2-A	LTR	Stress responsive
TaGH9-2-A	circadian	Growth and development
TaGH9-2-A	ABRE	Hormone responsive
TaGH9-2-A	ARE	Stress responsive
TaGH9-2-A	ARE	Stress responsive
TaGH9-2-A	ARE	Stress responsive
TaGH9-2-A	TGACG-motif	Hormone responsive
TaGH9-2-A	TGACG-motif	Hormone responsive
TaGH9-2-A	G-box	light responsive element
TaGH9-2-A	G-box	light responsive element
TaGH9-2-A	G-Box	light responsive element
TaGH9-2-A	I-box	light responsive element
TaGH9-2-A	CGTCA-motif	Hormone responsive
TaGH9-2-A	CGTCA-motif	Hormone responsive
TaGH9-2-A	GARE-motif	Hormone responsive
TaGH9-2-A	LAMP-element	light responsive element
TaGH9-2-B	chs-CMA2a	light responsive element
TaGH9-2-B	GC-motif	Stress responsive
TaGH9-2-B	TGA-element	Stress responsive
TaGH9-2-B	I-box	light responsive element
TaGH9-2-B	CGTCA-motif	Hormone responsive
TaGH9-2-B	CGTCA-motif	Hormone responsive
TaGH9-2-B	CGTCA-motif	Hormone responsive
TaGH9-2-B	RY-element	Growth and development
TaGH9-2-B	circadian	Growth and development
TaGH9-2-B	ARE	Stress responsive
TaGH9-2-B	TGACG-motif	Hormone responsive
TaGH9-2-B	TGACG-motif	Hormone responsive
TaGH9-2-B	TGACG-motif	Hormone responsive
TaGH9-2-B	MBS	Stress responsive
TaGH9-2-B	G-box	light responsive element
TaGH9-2-B	G-box	light responsive element
TaGH9-2-B	GT1-motif	light responsive element
TaGH9-2-B	ATCT-motif	light responsive element
TaGH9-2-D	GATA-motif	light responsive element
TaGH9-2-D	Box 4	light responsive element
TaGH9-2-D	TCA-element	Hormone responsive
TaGH9-2-D	RY-element	Growth and development
TaGH9-2-D	CGTCA-motif	Hormone responsive
TaGH9-2-D	AuxRR-core	Stress responsive
TaGH9-2-D	GT1-motif	light responsive element
TaGH9-2-D	TGACG-motif	Hormone responsive
TaGH9-2-D	ARE	Stress responsive
TaGH9-2-D	ABRE	Hormone responsive
TaGH9-2-D	circadian	Growth and development
TaGH9-2-D	G-box	light responsive element
TaGH9-20-A	Gap-box	light responsive element
TaGH9-20-A	TCCC-motif	light responsive element
TaGH9-20-A	TCCC-motif	light responsive element
TaGH9-20-A	RY-element	Growth and development
TaGH9-20-A	RY-element	Growth and development
TaGH9-20-A	CGTCA-motif	Hormone responsive
TaGH9-20-A	CGTCA-motif	Hormone responsive
TaGH9-20-A	CGTCA-motif	Hormone responsive
TaGH9-20-A	CGTCA-motif	Hormone responsive
TaGH9-20-A	G-Box	light responsive element
TaGH9-20-A	G-Box	light responsive element
TaGH9-20-A	Box 4	light responsive element
TaGH9-20-A	MBS	Stress responsive
TaGH9-20-A	MBS	Stress responsive
TaGH9-20-A	TGACG-motif	Hormone responsive
TaGH9-20-A	TGACG-motif	Hormone responsive
TaGH9-20-A	TGACG-motif	Hormone responsive
TaGH9-20-A	TGACG-motif	Hormone responsive
TaGH9-20-A	ARE	Stress responsive
TaGH9-20-A	ARE	Stress responsive
TaGH9-20-A	ABRE	Hormone responsive
TaGH9-20-A	Sp1	light responsive element
TaGH9-20-A	Sp1	light responsive element
TaGH9-20-A	TC-rich repeats	Stress responsive
TaGH9-20-A	CAT-box	Growth and development
TaGH9-20-A	TATC-box	Hormone responsive
TaGH9-20-A	AE-box	light responsive element
TaGH9-20-A	AE-box	light responsive element
TaGH9-20-A	P-box	Hormone responsive
TaGH9-20-B	ATC-motif	light responsive element
TaGH9-20-B	GT1-motif	light responsive element
TaGH9-20-B	GT1-motif	light responsive element
TaGH9-20-B	TC-rich repeats	Stress responsive
TaGH9-20-B	CAT-box	Growth and development
TaGH9-20-B	ARE	Stress responsive
TaGH9-20-B	Sp1	light responsive element
TaGH9-20-B	ABRE	Hormone responsive
TaGH9-20-B	ABRE	Hormone responsive
TaGH9-20-B	ABRE	Hormone responsive
TaGH9-20-B	ABRE	Hormone responsive
TaGH9-20-B	ABRE	Hormone responsive
TaGH9-20-B	ABRE	Hormone responsive
TaGH9-20-B	ABRE	Hormone responsive
TaGH9-20-B	G-box	light responsive element
TaGH9-20-B	G-box	light responsive element
TaGH9-20-B	G-box	light responsive element
TaGH9-20-B	G-box	light responsive element
TaGH9-20-B	G-box	light responsive element
TaGH9-20-B	G-box	light responsive element
TaGH9-20-B	G-Box	light responsive element
TaGH9-20-B	G-Box	light responsive element
TaGH9-20-B	TGA-element	Stress responsive
TaGH9-20-B	TGA-element	Stress responsive
TaGH9-20-B	I-box	light responsive element
TaGH9-20-B	I-box	light responsive element
TaGH9-20-B	RY-element	Growth and development
TaGH9-20-B	GARE-motif	Hormone responsive
TaGH9-20-D	MBS	Stress responsive
TaGH9-20-D	MBS	Stress responsive
TaGH9-20-D	MBS	Stress responsive
TaGH9-20-D	G-box	light responsive element
TaGH9-20-D	G-box	light responsive element
TaGH9-20-D	CAT-box	Growth and development
TaGH9-20-D	CAT-box	Growth and development
TaGH9-20-D	TGACG-motif	Hormone responsive
TaGH9-20-D	TGACG-motif	Hormone responsive
TaGH9-20-D	TGACG-motif	Hormone responsive
TaGH9-20-D	Sp1	light responsive element
TaGH9-20-D	Sp1	light responsive element
TaGH9-20-D	ABRE	Hormone responsive
TaGH9-20-D	ABRE	Hormone responsive
TaGH9-20-D	ABRE	Hormone responsive
TaGH9-20-D	ABRE	Hormone responsive
TaGH9-20-D	ABRE	Hormone responsive
TaGH9-20-D	ABRE	Hormone responsive
TaGH9-20-D	ABRE	Hormone responsive
TaGH9-20-D	ARE	Stress responsive
TaGH9-20-D	ARE	Stress responsive
TaGH9-20-D	ATC-motif	light responsive element
TaGH9-20-D	GT1-motif	light responsive element
TaGH9-20-D	ACE	light responsive element
TaGH9-20-D	chs-CMA2a	light responsive element
TaGH9-20-D	TCCC-motif	light responsive element
TaGH9-20-D	TCCC-motif	light responsive element
TaGH9-20-D	GARE-motif	Hormone responsive
TaGH9-20-D	CGTCA-motif	Hormone responsive
TaGH9-20-D	CGTCA-motif	Hormone responsive
TaGH9-20-D	CGTCA-motif	Hormone responsive
TaGH9-20-D	RY-element	Growth and development
TaGH9-20-D	TCA-element	Hormone responsive
TaGH9-20-D	G-Box	light responsive element
TaGH9-20-D	G-Box	light responsive element
TaGH9-20-D	G-Box	light responsive element
TaGH9-20-D	TGA-element	Stress responsive
TaGH9-20-D	TGA-element	Stress responsive
TaGH9-21-A1	Box 4	light responsive element
TaGH9-21-A1	CGTCA-motif	Hormone responsive
TaGH9-21-A1	CGTCA-motif	Hormone responsive
TaGH9-21-A1	CGTCA-motif	Hormone responsive
TaGH9-21-A1	CGTCA-motif	Hormone responsive
TaGH9-21-A1	CGTCA-motif	Hormone responsive
TaGH9-21-A1	CGTCA-motif	Hormone responsive
TaGH9-21-A1	LAMP-element	light responsive element
TaGH9-21-A1	LTR	Stress responsive
TaGH9-21-A1	LTR	Stress responsive
TaGH9-21-A1	TC-rich repeats	Stress responsive
TaGH9-21-A1	CAT-box	Growth and development
TaGH9-21-A1	CAT-box	Growth and development
TaGH9-21-A1	CAT-box	Growth and development
TaGH9-21-A1	TGACG-motif	Hormone responsive
TaGH9-21-A1	TGACG-motif	Hormone responsive
TaGH9-21-A1	TGACG-motif	Hormone responsive
TaGH9-21-A1	TGACG-motif	Hormone responsive
TaGH9-21-A1	TGACG-motif	Hormone responsive
TaGH9-21-A1	TGACG-motif	Hormone responsive
TaGH9-21-A1	Sp1	light responsive element
TaGH9-21-A1	ABRE	Hormone responsive
TaGH9-21-A1	ABRE	Hormone responsive
TaGH9-21-A1	GA-motif	light responsive element
TaGH9-21-A1	G-box	light responsive element
TaGH9-21-A2	GATT-motif	light responsive element
TaGH9-21-A2	GARE-motif	Hormone responsive
TaGH9-21-A2	GC-motif	Stress responsive
TaGH9-21-A2	CGTCA-motif	Hormone responsive
TaGH9-21-A2	Box 4	light responsive element
TaGH9-21-A2	G-box	light responsive element
TaGH9-21-A2	ARE	Stress responsive
TaGH9-21-A2	TGACG-motif	Hormone responsive
TaGH9-21-A2	GT1-motif	light responsive element
TaGH9-21-A3	ACE	light responsive element
TaGH9-21-A3	Box 4	light responsive element
TaGH9-21-A3	Box 4	light responsive element
TaGH9-21-A3	Box 4	light responsive element
TaGH9-21-A3	G-Box	light responsive element
TaGH9-21-A3	G-Box	light responsive element
TaGH9-21-A3	I-box	light responsive element
TaGH9-21-A3	I-box	light responsive element
TaGH9-21-A3	ARE	Stress responsive
TaGH9-21-A3	ARE	Stress responsive
TaGH9-21-A3	ARE	Stress responsive
TaGH9-21-A3	ARE	Stress responsive
TaGH9-21-A3	TGACG-motif	Hormone responsive
TaGH9-21-A3	TGACG-motif	Hormone responsive
TaGH9-21-A3	TGACG-motif	Hormone responsive
TaGH9-21-A3	GT1-motif	light responsive element
TaGH9-21-A3	ATCT-motif	light responsive element
TaGH9-21-A3	GC-motif	Stress responsive
TaGH9-21-A3	TGA-element	Stress responsive
TaGH9-21-A3	CGTCA-motif	Hormone responsive
TaGH9-21-A3	CGTCA-motif	Hormone responsive
TaGH9-21-A3	CGTCA-motif	Hormone responsive
TaGH9-21-A3	ABRE	Hormone responsive
TaGH9-21-A3	ABRE	Hormone responsive
TaGH9-21-A3	ABRE	Hormone responsive
TaGH9-21-A3	ABRE	Hormone responsive
TaGH9-21-A3	ABRE	Hormone responsive
TaGH9-21-A3	G-box	light responsive element
TaGH9-21-A3	G-box	light responsive element
TaGH9-21-A3	G-box	light responsive element
TaGH9-21-A3	GCN4_motif	Growth and development
TaGH9-21-A3	LTR	Stress responsive
TaGH9-21-B1	ARE	Stress responsive
TaGH9-21-B1	ARE	Stress responsive
TaGH9-21-B1	ABRE	Hormone responsive
TaGH9-21-B1	ABRE	Hormone responsive
TaGH9-21-B1	ABRE	Hormone responsive
TaGH9-21-B1	TGACG-motif	Hormone responsive
TaGH9-21-B1	MBS	Stress responsive
TaGH9-21-B1	MBS	Stress responsive
TaGH9-21-B1	G-box	light responsive element
TaGH9-21-B1	G-box	light responsive element
TaGH9-21-B1	G-box	light responsive element
TaGH9-21-B1	GT1-motif	light responsive element
TaGH9-21-B1	GC-motif	Stress responsive
TaGH9-21-B1	GC-motif	Stress responsive
TaGH9-21-B1	GATT-motif	light responsive element
TaGH9-21-B1	GARE-motif	Hormone responsive
TaGH9-21-B1	Box 4	light responsive element
TaGH9-21-B1	Box 4	light responsive element
TaGH9-21-B1	Box 4	light responsive element
TaGH9-21-B1	G-Box	light responsive element
TaGH9-21-B1	TGA-element	Stress responsive
TaGH9-21-B1	CGTCA-motif	Hormone responsive
TaGH9-21-B2	AuxRR-core	Stress responsive
TaGH9-21-B2	LAMP-element	light responsive element
TaGH9-21-B2	TCT-motif	light responsive element
TaGH9-21-B2	GARE-motif	Hormone responsive
TaGH9-21-B2	GARE-motif	Hormone responsive
TaGH9-21-B2	GARE-motif	Hormone responsive
TaGH9-21-B2	GATT-motif	light responsive element
TaGH9-21-B2	CGTCA-motif	Hormone responsive
TaGH9-21-B2	Box 4	light responsive element
TaGH9-21-B2	MBS	Stress responsive
TaGH9-21-B2	G-box	light responsive element
TaGH9-21-B2	G-box	light responsive element
TaGH9-21-B2	G-box	light responsive element
TaGH9-21-B2	TGACG-motif	Hormone responsive
TaGH9-21-B2	ABRE	Hormone responsive
TaGH9-21-B2	Sp1	light responsive element
TaGH9-21-B2	ARE	Stress responsive
TaGH9-21-B2	AE-box	light responsive element
TaGH9-21-B2	GT1-motif	light responsive element
TaGH9-21-B2	GT1-motif	light responsive element
TaGH9-21-D	GATA-motif	light responsive element
TaGH9-21-D	Box 4	light responsive element
TaGH9-21-D	Box 4	light responsive element
TaGH9-21-D	Box 4	light responsive element
TaGH9-21-D	TGA-element	Stress responsive
TaGH9-21-D	TCA-element	Hormone responsive
TaGH9-21-D	TCCC-motif	light responsive element
TaGH9-21-D	TCT-motif	light responsive element
TaGH9-21-D	LTR	Stress responsive
TaGH9-21-D	TC-rich repeats	Stress responsive
TaGH9-21-D	circadian	Growth and development
TaGH9-21-D	CAT-box	Growth and development
TaGH9-21-D	ARE	Stress responsive
TaGH9-21-D	ARE	Stress responsive
TaGH9-21-D	ARE	Stress responsive
TaGH9-21-D	MBS	Stress responsive
TaGH9-21-D	MBS	Stress responsive
TaGH9-22-A	GARE-motif	Hormone responsive
TaGH9-22-A	GC-motif	Stress responsive
TaGH9-22-A	GC-motif	Stress responsive
TaGH9-22-A	TCCC-motif	light responsive element
TaGH9-22-A	TCCC-motif	light responsive element
TaGH9-22-A	TGA-element	Stress responsive
TaGH9-22-A	GATA-motif	light responsive element
TaGH9-22-A	CGTCA-motif	Hormone responsive
TaGH9-22-A	CGTCA-motif	Hormone responsive
TaGH9-22-A	CGTCA-motif	Hormone responsive
TaGH9-22-A	CGTCA-motif	Hormone responsive
TaGH9-22-A	CGTCA-motif	Hormone responsive
TaGH9-22-A	ABRE	Hormone responsive
TaGH9-22-A	ABRE	Hormone responsive
TaGH9-22-A	Sp1	light responsive element
TaGH9-22-A	Sp1	light responsive element
TaGH9-22-A	ARE	Stress responsive
TaGH9-22-A	chs-Unit 1 m1	light responsive element
TaGH9-22-A	TGACG-motif	Hormone responsive
TaGH9-22-A	TGACG-motif	Hormone responsive
TaGH9-22-A	TGACG-motif	Hormone responsive
TaGH9-22-A	TGACG-motif	Hormone responsive
TaGH9-22-A	TGACG-motif	Hormone responsive
TaGH9-22-A	TC-rich repeats	Stress responsive
TaGH9-22-A	G-box	light responsive element
TaGH9-22-A	P-box	Hormone responsive
TaGH9-22-B	TCT-motif	light responsive element
TaGH9-22-B	TGA-element	Stress responsive
TaGH9-22-B	CGTCA-motif	Hormone responsive
TaGH9-22-B	CGTCA-motif	Hormone responsive
TaGH9-22-B	ABRE	Hormone responsive
TaGH9-22-B	ARE	Stress responsive
TaGH9-22-B	ARE	Stress responsive
TaGH9-22-B	TGACG-motif	Hormone responsive
TaGH9-22-B	TGACG-motif	Hormone responsive
TaGH9-22-B	TC-rich repeats	Stress responsive
TaGH9-22-B	G-box	light responsive element
TaGH9-22-B	G-box	light responsive element
TaGH9-22-B	GT1-motif	light responsive element
TaGH9-22-B	Box II	light responsive element
TaGH9-22-B	AAAC-motif	light responsive element
TaGH9-22-B	AE-box	light responsive element
TaGH9-22-D	GC-motif	Stress responsive
TaGH9-22-D	GC-motif	Stress responsive
TaGH9-22-D	TCCC-motif	light responsive element
TaGH9-22-D	CGTCA-motif	Hormone responsive
TaGH9-22-D	Box 4	light responsive element
TaGH9-22-D	GATA-motif	light responsive element
TaGH9-22-D	G-box	light responsive element
TaGH9-22-D	G-box	light responsive element
TaGH9-22-D	G-box	light responsive element
TaGH9-22-D	G-box	light responsive element
TaGH9-22-D	MBS	Stress responsive
TaGH9-22-D	MBS	Stress responsive
TaGH9-22-D	Sp1	light responsive element
TaGH9-22-D	ABRE	Hormone responsive
TaGH9-22-D	ABRE	Hormone responsive
TaGH9-22-D	TGACG-motif	Hormone responsive
TaGH9-22-D	CAT-box	Growth and development
TaGH9-23-A	AuxRR-core	Stress responsive
TaGH9-23-A	TCT-motif	light responsive element
TaGH9-23-A	I-box	light responsive element
TaGH9-23-A	CGTCA-motif	Hormone responsive
TaGH9-23-A	TCA-element	Hormone responsive
TaGH9-23-A	Box 4	light responsive element
TaGH9-23-A	Box 4	light responsive element
TaGH9-23-A	G-Box	light responsive element
TaGH9-23-A	TGA-element	Stress responsive
TaGH9-23-A	TGA-element	Stress responsive
TaGH9-23-A	G-box	light responsive element
TaGH9-23-A	G-box	light responsive element
TaGH9-23-A	G-box	light responsive element
TaGH9-23-A	CAT-box	Growth and development
TaGH9-23-A	CAT-box	Growth and development
TaGH9-23-A	CAT-box	Growth and development
TaGH9-23-A	TC-rich repeats	Stress responsive
TaGH9-23-A	Sp1	light responsive element
TaGH9-23-A	ABRE	Hormone responsive
TaGH9-23-A	ABRE	Hormone responsive
TaGH9-23-A	ABRE	Hormone responsive
TaGH9-23-A	ABRE	Hormone responsive
TaGH9-23-A	ARE	Stress responsive
TaGH9-23-A	ARE	Stress responsive
TaGH9-23-A	ARE	Stress responsive
TaGH9-23-A	TGACG-motif	Hormone responsive
TaGH9-23-A	AE-box	light responsive element
TaGH9-23-A	AE-box	light responsive element
TaGH9-23-A	LTR	Stress responsive
TaGH9-23-B	G-box	light responsive element
TaGH9-23-B	G-box	light responsive element
TaGH9-23-B	CAT-box	Growth and development
TaGH9-23-B	circadian	Growth and development
TaGH9-23-B	TGACG-motif	Hormone responsive
TaGH9-23-B	ABRE	Hormone responsive
TaGH9-23-B	ABRE	Hormone responsive
TaGH9-23-B	ABRE	Hormone responsive
TaGH9-23-B	ABRE	Hormone responsive
TaGH9-23-B	ABRE	Hormone responsive
TaGH9-23-B	ABRE	Hormone responsive
TaGH9-23-B	ABRE	Hormone responsive
TaGH9-23-B	ATCT-motif	light responsive element
TaGH9-23-B	GT1-motif	light responsive element
TaGH9-23-B	TCCC-motif	light responsive element
TaGH9-23-B	GC-motif	Stress responsive
TaGH9-23-B	TCT-motif	light responsive element
TaGH9-23-B	CGTCA-motif	Hormone responsive
TaGH9-23-B	I-box	light responsive element
TaGH9-23-B	G-Box	light responsive element
TaGH9-23-B	G-Box	light responsive element
TaGH9-23-B	G-Box	light responsive element
TaGH9-23-B	G-Box	light responsive element
TaGH9-23-B	TGA-element	Stress responsive
TaGH9-23-D	P-box	Hormone responsive
TaGH9-23-D	MBS	Stress responsive
TaGH9-23-D	MBS	Stress responsive
TaGH9-23-D	G-box	light responsive element
TaGH9-23-D	CAT-box	Growth and development
TaGH9-23-D	CAT-box	Growth and development
TaGH9-23-D	CAT-box	Growth and development
TaGH9-23-D	circadian	Growth and development
TaGH9-23-D	ARE	Stress responsive
TaGH9-23-D	ARE	Stress responsive
TaGH9-23-D	Sp1	light responsive element
TaGH9-23-D	ABRE	Hormone responsive
TaGH9-23-D	I-box	light responsive element
TaGH9-23-D	I-box	light responsive element
TaGH9-23-D	TCA-element	Hormone responsive
TaGH9-23-D	TCA-element	Hormone responsive
TaGH9-23-D	Box 4	light responsive element
TaGH9-23-D	G-Box	light responsive element
TaGH9-23-D	GATA-motif	light responsive element
TaGH9-23-D	GATA-motif	light responsive element
TaGH9-23-D	LAMP-element	light responsive element
TaGH9-23-D	GC-motif	Stress responsive
TaGH9-23-D	Gap-box	light responsive element
TaGH9-23-D	GARE-motif	Hormone responsive
TaGH9-24-A	TGACG-motif	Hormone responsive
TaGH9-24-A	GT1-motif	light responsive element
TaGH9-24-A	AE-box	light responsive element
TaGH9-24-A	GARE-motif	Hormone responsive
TaGH9-24-A	ACE	light responsive element
TaGH9-24-A	TCA-element	Hormone responsive
TaGH9-24-A	I-box	light responsive element
TaGH9-24-A	I-box	light responsive element
TaGH9-24-A	ABRE	Hormone responsive
TaGH9-24-A	ABRE	Hormone responsive
TaGH9-24-A	ABRE	Hormone responsive
TaGH9-24-A	CAT-box	Growth and development
TaGH9-24-A	G-box	light responsive element
TaGH9-24-A	G-box	light responsive element
TaGH9-24-A	G-box	light responsive element
TaGH9-24-A	GA-motif	light responsive element
TaGH9-24-A	MBS	Stress responsive
TaGH9-24-A	LTR	Stress responsive
TaGH9-24-A	GC-motif	Stress responsive
TaGH9-24-A	GC-motif	Stress responsive
TaGH9-24-A	GC-motif	Stress responsive
TaGH9-24-A	TCT-motif	light responsive element
TaGH9-24-A	TCT-motif	light responsive element
TaGH9-24-A	AuxRR-core	Stress responsive
TaGH9-24-A	CGTCA-motif	Hormone responsive
TaGH9-24-B	MBS	Stress responsive
TaGH9-24-B	MBS	Stress responsive
TaGH9-24-B	ABRE	Hormone responsive
TaGH9-24-B	ARE	Stress responsive
TaGH9-24-B	TGACG-motif	Hormone responsive
TaGH9-24-B	TGACG-motif	Hormone responsive
TaGH9-24-B	TGACG-motif	Hormone responsive
TaGH9-24-B	LTR	Stress responsive
TaGH9-24-B	AE-box	light responsive element
TaGH9-24-B	GT1-motif	light responsive element
TaGH9-24-B	GT1-motif	light responsive element
TaGH9-24-B	chs-CMA2a	light responsive element
TaGH9-24-B	chs-CMA2a	light responsive element
TaGH9-24-B	chs-CMA2a	light responsive element
TaGH9-24-B	I-box	light responsive element
TaGH9-24-B	CGTCA-motif	Hormone responsive
TaGH9-24-B	CGTCA-motif	Hormone responsive
TaGH9-24-B	CGTCA-motif	Hormone responsive
TaGH9-24-D	G-Box	light responsive element
TaGH9-24-D	CGTCA-motif	Hormone responsive
TaGH9-24-D	CGTCA-motif	Hormone responsive
TaGH9-24-D	CGTCA-motif	Hormone responsive
TaGH9-24-D	CGTCA-motif	Hormone responsive
TaGH9-24-D	GARE-motif	Hormone responsive
TaGH9-24-D	TATC-box	Hormone responsive
TaGH9-24-D	LTR	Stress responsive
TaGH9-24-D	LTR	Stress responsive
TaGH9-24-D	LTR	Stress responsive
TaGH9-24-D	ATCT-motif	light responsive element
TaGH9-24-D	ARE	Stress responsive
TaGH9-24-D	ARE	Stress responsive
TaGH9-24-D	ABRE	Hormone responsive
TaGH9-24-D	ABRE	Hormone responsive
TaGH9-24-D	TGACG-motif	Hormone responsive
TaGH9-24-D	TGACG-motif	Hormone responsive
TaGH9-24-D	TGACG-motif	Hormone responsive
TaGH9-24-D	TGACG-motif	Hormone responsive
TaGH9-24-D	G-box	light responsive element
TaGH9-24-D	G-box	light responsive element
TaGH9-24-D	G-box	light responsive element
TaGH9-25-A	G-box	light responsive element
TaGH9-25-A	G-box	light responsive element
TaGH9-25-A	G-box	light responsive element
TaGH9-25-A	G-box	light responsive element
TaGH9-25-A	G-box	light responsive element
TaGH9-25-A	MBS	Stress responsive
TaGH9-25-A	MBS	Stress responsive
TaGH9-25-A	ABRE	Hormone responsive
TaGH9-25-A	ABRE	Hormone responsive
TaGH9-25-A	ABRE	Hormone responsive
TaGH9-25-A	ABRE	Hormone responsive
TaGH9-25-A	LS7	light responsive element
TaGH9-25-A	GC-motif	Stress responsive
TaGH9-25-A	CGTCA-motif	Hormone responsive
TaGH9-25-A	ARE	Stress responsive
TaGH9-25-A	ARE	Stress responsive
TaGH9-25-A	Sp1	light responsive element
TaGH9-25-A	Sp1	light responsive element
TaGH9-25-A	TGACG-motif	Hormone responsive
TaGH9-25-A	TC-rich repeats	Stress responsive
TaGH9-25-A	ATCT-motif	light responsive element
TaGH9-25-A	ATCT-motif	light responsive element
TaGH9-25-A	AE-box	light responsive element
TaGH9-25-A	GT1-motif	light responsive element
TaGH9-25-A	GT1-motif	light responsive element
TaGH9-25-A	GT1-motif	light responsive element
TaGH9-25-A	P-box	Hormone responsive
TaGH9-25-A	ACE	light responsive element
TaGH9-25-A	TCA-element	Hormone responsive
TaGH9-25-A	Box 4	light responsive element
TaGH9-25-A	GATA-motif	light responsive element
TaGH9-25-B	I-box	light responsive element
TaGH9-25-B	ACE	light responsive element
TaGH9-25-B	ACE	light responsive element
TaGH9-25-B	AuxRR-core	Stress responsive
TaGH9-25-B	GT1-motif	light responsive element
TaGH9-25-B	ATC-motif	light responsive element
TaGH9-25-B	LTR	Stress responsive
TaGH9-25-B	AE-box	light responsive element
TaGH9-25-B	ABRE	Hormone responsive
TaGH9-25-B	ABRE	Hormone responsive
TaGH9-25-B	ABRE	Hormone responsive
TaGH9-25-B	ABRE	Hormone responsive
TaGH9-25-B	Sp1	light responsive element
TaGH9-25-B	Sp1	light responsive element
TaGH9-25-B	ARE	Stress responsive
TaGH9-25-B	ARE	Stress responsive
TaGH9-25-B	circadian	Growth and development
TaGH9-25-B	G-box	light responsive element
TaGH9-25-B	G-box	light responsive element
TaGH9-25-B	MBS	Stress responsive
TaGH9-25-D	GT1-motif	light responsive element
TaGH9-25-D	GT1-motif	light responsive element
TaGH9-25-D	GT1-motif	light responsive element
TaGH9-25-D	GCN4_motif	Growth and development
TaGH9-25-D	TGACG-motif	Hormone responsive
TaGH9-25-D	TGACG-motif	Hormone responsive
TaGH9-25-D	TGACG-motif	Hormone responsive
TaGH9-25-D	ABRE	Hormone responsive
TaGH9-25-D	ABRE	Hormone responsive
TaGH9-25-D	ABRE	Hormone responsive
TaGH9-25-D	G-box	light responsive element
TaGH9-25-D	G-box	light responsive element
TaGH9-25-D	G-box	light responsive element
TaGH9-25-D	MBS	Stress responsive
TaGH9-25-D	G-Box	light responsive element
TaGH9-25-D	Box 4	light responsive element
TaGH9-25-D	Box 4	light responsive element
TaGH9-25-D	CGTCA-motif	Hormone responsive
TaGH9-25-D	CGTCA-motif	Hormone responsive
TaGH9-25-D	CGTCA-motif	Hormone responsive
TaGH9-25-D	TCCC-motif	light responsive element
TaGH9-25-D	4cl-CMA1b	light responsive element
TaGH9-3-A	TCA-element	Hormone responsive
TaGH9-3-A	RY-element	Growth and development
TaGH9-3-A	CGTCA-motif	Hormone responsive
TaGH9-3-A	CGTCA-motif	Hormone responsive
TaGH9-3-A	CGTCA-motif	Hormone responsive
TaGH9-3-A	CGTCA-motif	Hormone responsive
TaGH9-3-A	3-AF1 binding site	light responsive element
TaGH9-3-A	TGA-element	Stress responsive
TaGH9-3-A	Box 4	light responsive element
TaGH9-3-A	Box 4	light responsive element
TaGH9-3-A	Box 4	light responsive element
TaGH9-3-A	Box 4	light responsive element
TaGH9-3-A	TCCC-motif	light responsive element
TaGH9-3-A	GT1-motif	light responsive element
TaGH9-3-A	GT1-motif	light responsive element
TaGH9-3-A	GT1-motif	light responsive element
TaGH9-3-A	P-box	Hormone responsive
TaGH9-3-A	P-box	Hormone responsive
TaGH9-3-A	P-box	Hormone responsive
TaGH9-3-A	MBS	Stress responsive
TaGH9-3-A	MBS	Stress responsive
TaGH9-3-A	ARE	Stress responsive
TaGH9-3-A	ARE	Stress responsive
TaGH9-3-A	ARE	Stress responsive
TaGH9-3-A	ARE	Stress responsive
TaGH9-3-A	Sp1	light responsive element
TaGH9-3-A	ABRE	Hormone responsive
TaGH9-3-A	ABRE	Hormone responsive
TaGH9-3-A	TGACG-motif	Hormone responsive
TaGH9-3-A	TGACG-motif	Hormone responsive
TaGH9-3-A	TGACG-motif	Hormone responsive
TaGH9-3-A	TGACG-motif	Hormone responsive
TaGH9-3-A	CAT-box	Growth and development
TaGH9-3-A	CAT-box	Growth and development
TaGH9-3-B	Box 4	light responsive element
TaGH9-3-B	G-Box	light responsive element
TaGH9-3-B	G-Box	light responsive element
TaGH9-3-B	AuxRR-core	Stress responsive
TaGH9-3-B	TCCC-motif	light responsive element
TaGH9-3-B	LTR	Stress responsive
TaGH9-3-B	ATCT-motif	light responsive element
TaGH9-3-B	ATCT-motif	light responsive element
TaGH9-3-B	P-box	Hormone responsive
TaGH9-3-B	ABRE	Hormone responsive
TaGH9-3-B	Sp1	light responsive element
TaGH9-3-B	ARE	Stress responsive
TaGH9-3-B	ARE	Stress responsive
TaGH9-3-B	ARE	Stress responsive
TaGH9-3-B	ARE	Stress responsive
TaGH9-3-D	LTR	Stress responsive
TaGH9-3-D	LTR	Stress responsive
TaGH9-3-D	GA-motif	light responsive element
TaGH9-3-D	MBS	Stress responsive
TaGH9-3-D	MBS	Stress responsive
TaGH9-3-D	MBS	Stress responsive
TaGH9-3-D	MBS	Stress responsive
TaGH9-3-D	G-box	light responsive element
TaGH9-3-D	TGACG-motif	Hormone responsive
TaGH9-3-D	TGACG-motif	Hormone responsive
TaGH9-3-D	TGACG-motif	Hormone responsive
TaGH9-3-D	TGACG-motif	Hormone responsive
TaGH9-3-D	ARE	Stress responsive
TaGH9-3-D	ABRE	Hormone responsive
TaGH9-3-D	ABRE	Hormone responsive
TaGH9-3-D	ABRE	Hormone responsive
TaGH9-3-D	ABRE	Hormone responsive
TaGH9-3-D	Sp1	light responsive element
TaGH9-3-D	Sp1	light responsive element
TaGH9-3-D	Sp1	light responsive element
TaGH9-3-D	CGTCA-motif	Hormone responsive
TaGH9-3-D	CGTCA-motif	Hormone responsive
TaGH9-3-D	CGTCA-motif	Hormone responsive
TaGH9-3-D	CGTCA-motif	Hormone responsive
TaGH9-3-D	G-Box	light responsive element
TaGH9-3-D	G-Box	light responsive element
TaGH9-3-D	G-Box	light responsive element
TaGH9-3-D	G-Box	light responsive element
TaGH9-3-D	G-Box	light responsive element
TaGH9-3-D	GATA-motif	light responsive element
TaGH9-3-D	TGA-element	Stress responsive
TaGH9-3-D	GC-motif	Stress responsive
TaGH9-4-A	LTR	Stress responsive
TaGH9-4-A	LTR	Stress responsive
TaGH9-4-A	CAT-box	Growth and development
TaGH9-4-A	ABRE	Hormone responsive
TaGH9-4-A	ABRE	Hormone responsive
TaGH9-4-A	G-box	light responsive element
TaGH9-4-A	G-box	light responsive element
TaGH9-4-A	G-box	light responsive element
TaGH9-4-A	TGA-element	Stress responsive
TaGH9-4-A	CGTCA-motif	Hormone responsive
TaGH9-4-A	TCT-motif	light responsive element
TaGH9-4-A	P-box	Hormone responsive
TaGH9-4-A	P-box	Hormone responsive
TaGH9-4-A	GT1-motif	light responsive element
TaGH9-4-A	GT1-motif	light responsive element
TaGH9-4-A	AE-box	light responsive element
TaGH9-4-A	TC-rich repeats	Stress responsive
TaGH9-4-A	chs-CMA2b	light responsive element
TaGH9-4-A	TGACG-motif	Hormone responsive
TaGH9-4-A	ARE	Stress responsive
TaGH9-4-A	ARE	Stress responsive
TaGH9-4-A	Sp1	light responsive element
TaGH9-4-A	GATA-motif	light responsive element
TaGH9-4-A	GATA-motif	light responsive element
TaGH9-4-A	GATA-motif	light responsive element
TaGH9-4-A	Box 4	light responsive element
TaGH9-4-A	CAG-motif	light responsive element
TaGH9-4-A	3-AF1 binding site	light responsive element
TaGH9-4-A	I-box	light responsive element
TaGH9-4-A	TCA-element	Hormone responsive
TaGH9-4-A	RY-element	Growth and development
TaGH9-4-A	RY-element	Growth and development
TaGH9-4-A	RY-element	Growth and development
TaGH9-4-A	RY-element	Growth and development
TaGH9-4-A	LAMP-element	light responsive element
TaGH9-4-D	CAT-box	Growth and development
TaGH9-4-D	ABRE	Hormone responsive
TaGH9-4-D	ABRE	Hormone responsive
TaGH9-4-D	ABRE	Hormone responsive
TaGH9-4-D	G-box	light responsive element
TaGH9-4-D	G-box	light responsive element
TaGH9-4-D	G-box	light responsive element
TaGH9-4-D	TCT-motif	light responsive element
TaGH9-4-D	GC-motif	Stress responsive
TaGH9-4-D	TGA-element	Stress responsive
TaGH9-4-D	CGTCA-motif	Hormone responsive
TaGH9-4-D	TC-rich repeats	Stress responsive
TaGH9-4-D	Sp1	light responsive element
TaGH9-4-D	ARE	Stress responsive
TaGH9-4-D	ARE	Stress responsive
TaGH9-4-D	ARE	Stress responsive
TaGH9-4-D	TGACG-motif	Hormone responsive
TaGH9-4-D	P-box	Hormone responsive
TaGH9-4-D	P-box	Hormone responsive
TaGH9-4-D	GT1-motif	light responsive element
TaGH9-4-D	GT1-motif	light responsive element
TaGH9-4-D	GT1-motif	light responsive element
TaGH9-4-D	GT1-motif	light responsive element
TaGH9-4-D	GT1-motif	light responsive element
TaGH9-4-D	GT1-motif	light responsive element
TaGH9-4-D	GARE-motif	Hormone responsive
TaGH9-4-D	LAMP-element	light responsive element
TaGH9-4-D	Box 4	light responsive element
TaGH9-4-D	CAG-motif	light responsive element
TaGH9-4-D	GATA-motif	light responsive element
TaGH9-4-D	G-Box	light responsive element
TaGH9-4-D	I-box	light responsive element
TaGH9-4-D	TCA-element	Hormone responsive
TaGH9-4-D	TCA-element	Hormone responsive
TaGH9-4-D	RY-element	Growth and development
TaGH9-4-D	RY-element	Growth and development
TaGH9-4-D	RY-element	Growth and development
TaGH9-4-D	RY-element	Growth and development
TaGH9-5-A	ARE	Stress responsive
TaGH9-5-A	ABRE	Hormone responsive
TaGH9-5-A	ABRE	Hormone responsive
TaGH9-5-A	Sp1	light responsive element
TaGH9-5-A	Sp1	light responsive element
TaGH9-5-A	Sp1	light responsive element
TaGH9-5-A	Sp1	light responsive element
TaGH9-5-A	CAT-box	Growth and development
TaGH9-5-A	G-box	light responsive element
TaGH9-5-A	G-box	light responsive element
TaGH9-5-A	G-box	light responsive element
TaGH9-5-A	GT1-motif	light responsive element
TaGH9-5-A	ATCT-motif	light responsive element
TaGH9-5-A	GARE-motif	Hormone responsive
TaGH9-5-A	TCCC-motif	light responsive element
TaGH9-5-A	TCCC-motif	light responsive element
TaGH9-5-A	GC-motif	Stress responsive
TaGH9-5-A	GC-motif	Stress responsive
TaGH9-5-A	GC-motif	Stress responsive
TaGH9-5-A	GC-motif	Stress responsive
TaGH9-5-A	Box 4	light responsive element
TaGH9-5-A	GATA-motif	light responsive element
TaGH9-5-A	I-box	light responsive element
TaGH9-5-A	I-box	light responsive element
TaGH9-5-B	P-box	Hormone responsive
TaGH9-5-B	CAT-box	Growth and development
TaGH9-5-B	Sp1	light responsive element
TaGH9-5-B	Sp1	light responsive element
TaGH9-5-B	Sp1	light responsive element
TaGH9-5-B	ABRE	Hormone responsive
TaGH9-5-B	ABRE	Hormone responsive
TaGH9-5-B	ABRE	Hormone responsive
TaGH9-5-B	TGACG-motif	Hormone responsive
TaGH9-5-B	MBS	Stress responsive
TaGH9-5-B	MBS	Stress responsive
TaGH9-5-B	MBS	Stress responsive
TaGH9-5-B	G-box	light responsive element
TaGH9-5-B	G-box	light responsive element
TaGH9-5-B	G-box	light responsive element
TaGH9-5-B	G-box	light responsive element
TaGH9-5-B	Box 4	light responsive element
TaGH9-5-B	G-Box	light responsive element
TaGH9-5-B	TGA-element	Stress responsive
TaGH9-5-B	CGTCA-motif	Hormone responsive
TaGH9-5-B	chs-CMA2a	light responsive element
TaGH9-5-B	TCCC-motif	light responsive element
TaGH9-5-B	TCCC-motif	light responsive element
TaGH9-5-B	TCCC-motif	light responsive element
TaGH9-5-B	TCCC-motif	light responsive element
TaGH9-5-B	GC-motif	Stress responsive
TaGH9-5-D	GARE-motif	Hormone responsive
TaGH9-5-D	TCCC-motif	light responsive element
TaGH9-5-D	TCCC-motif	light responsive element
TaGH9-5-D	G-Box	light responsive element
TaGH9-5-D	G-Box	light responsive element
TaGH9-5-D	G-Box	light responsive element
TaGH9-5-D	Box 4	light responsive element
TaGH9-5-D	CGTCA-motif	Hormone responsive
TaGH9-5-D	I-box	light responsive element
TaGH9-5-D	I-box	light responsive element
TaGH9-5-D	TGACG-motif	Hormone responsive
TaGH9-5-D	ABRE	Hormone responsive
TaGH9-5-D	ABRE	Hormone responsive
TaGH9-5-D	ABRE	Hormone responsive
TaGH9-5-D	ABRE	Hormone responsive
TaGH9-5-D	ABRE	Hormone responsive
TaGH9-5-D	Sp1	light responsive element
TaGH9-5-D	Sp1	light responsive element
TaGH9-5-D	Sp1	light responsive element
TaGH9-5-D	Sp1	light responsive element
TaGH9-5-D	ARE	Stress responsive
TaGH9-5-D	ARE	Stress responsive
TaGH9-5-D	CAT-box	Growth and development
TaGH9-5-D	G-box	light responsive element
TaGH9-5-D	G-box	light responsive element
TaGH9-5-D	G-box	light responsive element
TaGH9-5-D	LTR	Stress responsive
TaGH9-6-A	G-box	light responsive element
TaGH9-6-A	TGACG-motif	Hormone responsive
TaGH9-6-A	ARE	Stress responsive
TaGH9-6-A	ARE	Stress responsive
TaGH9-6-A	ARE	Stress responsive
TaGH9-6-A	ABRE	Hormone responsive
TaGH9-6-A	CAT-box	Growth and development
TaGH9-6-A	TATC-box	Hormone responsive
TaGH9-6-A	AuxRR-core	Stress responsive
TaGH9-6-A	CGTCA-motif	Hormone responsive
TaGH9-6-A	I-box	light responsive element
TaGH9-6-A	Box 4	light responsive element
TaGH9-6-A	Box 4	light responsive element
TaGH9-6-A	Box 4	light responsive element
TaGH9-6-B	GT1-motif	light responsive element
TaGH9-6-B	GCN4_motif	Growth and development
TaGH9-6-B	GCN4_motif	Growth and development
TaGH9-6-B	TATC-box	Hormone responsive
TaGH9-6-B	TATC-box	Hormone responsive
TaGH9-6-B	TGACG-motif	Hormone responsive
TaGH9-6-B	ARE	Stress responsive
TaGH9-6-B	ARE	Stress responsive
TaGH9-6-B	circadian	Growth and development
TaGH9-6-B	TGA-element	Stress responsive
TaGH9-6-B	TGA-element	Stress responsive
[truncated: 171 more rows]

## Sheet: Sheet2
Table S2 Cis-acting elements in the promoter region of genes
	light responsive element	light responsive element	light responsive element	light responsive element	light responsive element	light responsive element	light responsive element	light responsive element	light responsive element	light responsive element	light responsive element	light responsive element	light responsive element	light responsive element	light responsive element	light responsive element	light responsive element	light responsive element	light responsive element	light responsive element	light responsive element	light responsive element	light responsive element	light responsive element	light responsive element	light responsive element	light responsive element	light responsive element	light responsive element	light responsive element	light responsive element	light responsive element	light responsive element	Hormone responsive	Hormone responsive	Hormone responsive	Hormone responsive	Hormone responsive	Hormone responsive	Stress responsive	Stress responsive	Stress responsive	Stress responsive	Stress responsive	Stress responsive	Stress responsive	Stress responsive	Growth and development	Growth and development
	G-Box	I-box	GATA-motif	TCT-motif	ATCT-motif	P-box	AAAC-motif	Sp1	ACE	Gap-box	GT1-motif	Box II	Box 4	GA-motif	AE-box	LAMP-element	3-AF1 binding site	TCCC-motif	L-box	ACA-motif	GTGGC-motif	chs-CMA1a	chs-CMA2a	Pc-CMA2c	ATC-motif	AT1-motif	GATT-motif	chs-Unit 1 m1	LS7	4cl-CMA1b	chs-CMA2b	CAG-motif	Pc-CMA2a	GARE-motif	CGTCA-motif	TGACG-motif	ABRE	TCA-element	TATC-box	TGA-element	MBS	TC-rich repeats	LTR	AuxRR-core	GC-motif	ARE	AuxRE	CAT-box	RY-element
TaGH9-1-A1	4	0	0	0	0	0	0	0	0	0	0	0	0	0	0	0	0	0	0	0	0	0	0	0	0	0	0	0	0	0	0	0	0	1	2	2	3	0	0	1	1	1	1	0	0	0	0	1	0
TaGH9-1-A2	4	2	1	1	1	1	0	1	0	0	0	0	0	0	0	0	0	0	0	0	0	0	0	0	0	0	0	0	0	0	0	0	0	0	2	2	4	1	0	0	0	1	0	0	0	0	0	1	1
TaGH9-1-B	1	0	1	0	0	0	0	0	1	0	0	0	0	0	0	0	0	0	0	0	0	0	0	0	0	0	0	0	0	0	0	0	0	1	5	5	1	1	0	1	1	0	2	0	0	0	0	2	1
TaGH9-1-D1	6	0	1	0	0	0	0	0	0	1	2	0	0	0	0	0	0	0	0	0	0	0	0	0	0	0	0	0	0	0	0	0	0	0	3	3	7	0	0	0	1	0	0	1	1	0	0	3	1
TaGH9-1-D2	5	0	0	0	0	0	0	0	0	0	2	1	0	0	0	0	0	0	0	0	0	0	0	0	0	0	0	0	0	0	0	0	0	0	3	3	5	0	0	0	1	0	2	0	1	0	0	1	0
TaGH9-1-D3	5	0	0	0	0	0	0	0	0	0	0	0	2	0	0	0	0	0	0	0	0	0	0	0	0	0	0	0	0	0	0	0	0	1	2	2	3	0	0	1	0	0	2	0	0	0	0	1	1
TaGH9-1-D4	2	1	0	0	0	0	0	1	0	0	0	0	0	0	0	0	0	0	0	0	0	0	0	0	0	0	0	0	0	0	0	0	0	0	6	6	1	1	0	0	1	0	1	0	0	1	0	0	0
TaGH9-10-A	3	0	0	0	0	2	0	0	0	0	1	0	2	1	1	0	0	0	0	0	0	0	0	0	0	0	0	0	0	0	0	0	0	0	3	3	3	0	0	2	1	0	0	0	0	3	0	2	0
TaGH9-10-B	4	1	1	0	0	3	0	0	0	0	0	1	1	0	0	1	1	0	0	0	0	0	0	0	0	0	0	0	0	0	0	0	0	0	2	2	2	0	0	1	0	0	1	0	0	3	0	1	2
TaGH9-10-D	5	0	0	0	1	1	0	0	0	0	0	0	0	0	0	0	0	1	0	0	0	0	0	0	0	0	0	0	0	0	0	0	0	0	1	1	7	2	0	0	2	0	0	0	0	0	0	1	0
TaGH9-11-A	5	0	0	1	1	0	0	1	0	0	0	0	0	0	0	0	0	1	1	0	0	0	0	0	0	0	0	0	0	0	0	0	0	0	1	1	6	0	0	1	0	0	2	0	0	0	0	3	0
TaGH9-11-B	12	2	3	1	0	0	0	3	0	0	0	1	1	1	0	0	0	0	0	0	0	0	0	0	0	0	0	0	0	0	0	0	0	0	1	1	10	0	0	1	0	1	0	0	2	0	0	0	0
TaGH9-11-D	4	0	1	1	0	1	0	1	0	0	4	0	1	1	1	0	0	1	0	0	0	0	0	0	0	0	0	0	0	0	0	0	0	0	1	1	4	1	0	4	1	0	0	0	3	1	0	2	0
TaGH9-12-A1	1	0	0	0	0	0	0	1	0	0	1	0	1	1	0	0	0	0	0	1	0	0	0	0	0	0	0	0	0	0	0	0	0	0	5	5	3	0	0	0	1	0	1	0	0	2	0	0	0
TaGH9-12-A2	11	0	0	2	0	0	0	0	1	0	0	0	1	0	0	0	0	1	0	0	0	0	0	0	0	0	0	0	0	0	0	0	0	0	7	7	13	0	0	1	1	1	4	1	0	1	0	0	0
TaGH9-12-B1	1	0	0	0	0	0	0	0	0	0	0	0	2	0	0	0	0	0	0	0	1	0	0	0	0	0	0	0	0	0	0	0	0	1	3	3	2	0	0	2	0	1	1	0	1	0	0	0	0
TaGH9-12-B2	3	0	0	0	0	0	0	0	0	0	0	0	2	0	0	0	0	0	0	0	0	1	0	0	0	0	0	0	0	0	0	0	0	0	1	1	3	1	0	0	2	1	0	0	0	1	0	1	0
TaGH9-12-D	2	0	0	0	1	0	0	0	1	0	0	0	0	0	0	0	0	0	0	0	0	0	0	0	0	0	0	0	0	0	0	0	0	0	2	2	3	0	0	0	2	0	1	0	0	0	0	0	1
TaGH9-13-A	15	1	2	1	0	0	0	0	0	0	2	0	1	0	0	0	1	0	0	0	0	0	0	0	0	0	0	0	0	0	0	0	0	0	6	6	17	0	0	0	0	1	2	0	1	0	0	2	0
TaGH9-13-B	16	0	0	1	0	0	0	3	1	0	0	0	2	0	0	0	0	0	0	0	0	0	0	0	0	0	0	0	0	0	0	0	0	1	4	4	21	0	0	1	1	1	0	0	2	1	0	1	0
TaGH9-13-D	12	1	0	0	0	0	0	1	0	0	2	0	3	0	0	0	0	0	0	0	0	0	0	0	0	0	0	0	0	0	0	0	0	0	3	3	18	0	0	0	1	0	0	0	1	1	0	1	0
TaGH9-14-A	1	0	1	0	0	1	0	1	0	0	3	0	2	0	0	0	0	0	0	0	0	0	0	0	0	0	0	0	0	0	0	0	0	0	6	6	2	0	0	1	0	0	1	1	0	0	0	1	0
TaGH9-14-B	1	1	2	1	0	1	0	2	0	0	2	0	0	0	1	0	0	2	0	0	0	0	0	0	0	0	0	0	0	0	0	0	0	0	2	2	2	0	0	1	0	0	0	0	1	0	0	1	0
TaGH9-14-D	2	0	2	0	0	1	0	1	0	0	2	0	2	0	0	0	0	1	0	0	0	1	0	0	0	0	0	0	0	0	0	0	0	0	3	3	3	0	0	0	0	2	2	0	1	0	0	3	0
TaGH9-15-A	2	0	0	0	0	1	0	2	0	0	0	0	1	0	0	0	0	0	0	0	0	0	0	0	0	0	0	0	0	0	0	0	0	0	2	2	2	1	0	0	2	0	1	1	0	0	0	0	0
TaGH9-15-B	4	0	0	0	0	0	0	3	0	0	0	0	0	0	0	0	0	0	0	0	1	0	0	0	0	0	0	0	0	0	0	0	0	0	8	8	6	0	0	2	0	0	1	0	2	0	0	1	0
TaGH9-15-D	1	0	0	0	0	1	0	1	0	0	0	0	0	0	1	0	0	0	0	0	1	0	1	1	1	0	0	0	0	0	0	0	0	0	5	5	0	0	0	3	1	1	1	0	2	2	0	2	0
TaGH9-16-A	4	0	1	1	0	0	0	0	0	0	0	0	0	0	1	0	0	0	0	0	0	0	1	0	0	0	0	0	0	0	0	0	0	0	1	1	4	0	0	2	15	0	0	0	0	3	0	0	0
TaGH9-16-B	3	1	1	0	0	1	0	0	1	0	0	0	1	0	1	0	1	0	0	0	0	0	1	0	0	0	0	0	0	0	0	0	0	0	0	0	3	0	0	2	2	0	0	1	0	4	0	3	0
TaGH9-16-D	5	0	1	1	0	0	0	0	0	0	0	0	1	0	0	0	0	0	0	0	0	0	0	0	0	1	0	0	0	0	0	0	0	0	2	2	3	0	0	0	3	0	1	0	0	1	0	1	0
TaGH9-17-A	1	0	0	0	0	0	0	0	0	0	0	0	2	0	0	0	0	0	0	0	0	0	0	1	0	0	0	0	0	0	0	0	0	0	0	0	2	0	0	0	0	0	0	0	2	4	0	1	1
TaGH9-17-B	6	0	0	0	0	2	0	0	1	0	1	0	1	0	0	0	0	0	0	0	1	0	0	0	0	0	0	0	0	0	0	0	0	2	4	4	5	0	0	0	1	0	0	0	1	4	1	2	1
TaGH9-17-D	5	0	0	0	0	0	0	0	0	1	1	0	2	0	0	0	0	0	0	0	0	0	0	0	0	0	0	0	0	0	0	0	0	1	4	4	4	0	0	0	0	0	1	0	1	3	0	1	0
TaGH9-18-A	5	0	0	0	0	0	0	4	0	0	1	0	1	0	0	0	0	1	0	0	0	0	0	0	0	0	1	0	0	0	0	0	0	0	4	4	6	0	0	0	1	1	2	1	2	3	0	0	2
TaGH9-18-B	11	0	0	0	0	1	0	3	1	0	2	0	0	0	0	0	0	2	0	0	0	0	0	0	0	0	0	0	0	0	0	0	0	0	3	3	8	0	0	0	2	2	0	1	1	3	0	0	1
TaGH9-18-D	9	0	0	0	0	1	0	4	1	0	1	0	0	0	0	0	0	3	0	0	0	0	0	0	1	0	0	0	0	0	0	0	0	0	6	6	8	0	0	0	3	2	3	1	2	4	0	0	1
TaGH9-19-A	7	0	0	0	0	1	0	5	0	0	0	0	1	0	0	0	0	0	0	0	0	0	0	0	0	0	0	0	0	0	0	0	0	0	1	1	7	0	0	1	1	0	0	0	2	2	0	0	1
TaGH9-19-B	9	0	0	1	0	2	0	0	0	0	2	0	1	0	0	1	0	0	0	0	0	0	0	0	1	0	0	0	0	0	0	0	0	0	3	3	8	0	0	2	1	0	2	0	1	1	0	0	1
TaGH9-19-D	11	0	1	0	0	0	0	2	0	0	0	0	0	0	0	0	0	0	0	0	0	0	0	0	0	0	0	0	0	0	0	0	0	0	3	3	9	0	0	1	0	0	0	1	2	2	0	0	1
TaGH9-2-A	3	1	0	0	0	0	0	0	0	0	1	1	0	0	0	1	0	0	0	0	0	0	0	0	0	0	0	0	0	0	0	0	0	1	2	2	1	0	0	0	0	0	1	0	0	3	0	0	1
TaGH9-2-B	2	1	0	0	1	0	0	0	0	0	1	0	0	0	0	0	0	0	0	0	0	0	1	0	0	0	0	0	0	0	0	0	0	0	3	3	0	0	0	1	1	0	0	0	1	1	0	0	0
TaGH9-2-D	1	0	1	0	0	0	0	0	0	0	1	0	1	0	0	0	0	0	0	0	0	0	0	0	0	0	0	0	0	0	0	0	0	0	1	1	1	1	0	0	0	0	0	1	0	1	0	0	1
TaGH9-20-A	2	0	0	0	0	1	0	2	0	1	0	0	1	0	2	0	0	2	0	0	0	0	0	0	0	0	0	0	0	0	0	0	0	0	4	4	1	0	1	0	2	1	0	0	0	2	0	1	2
TaGH9-20-B	8	2	0	0	0	0	0	1	0	9	2	0	0	0	0	0	0	0	0	0	0	0	0	0	1	0	0	0	0	0	0	0	0	1	0	0	7	0	0	2	0	1	0	0	0	1	0	1	1
TaGH9-20-D	5	0	0	0	0	0	0	2	1	0	1	0	0	0	0	0	0	2	0	0	0	0	1	0	1	0	0	0	0	0	0	0	0	1	3	3	7	1	0	2	3	0	0	0	0	2	0	2	1
TaGH9-21-A1	1	0	0	0	0	0	0	1	0	0	0	0	1	0	0	1	0	0	0	0	0	0	0	0	0	0	0	0	0	0	0	0	0	0	6	6	2	0	0	0	0	1	2	0	0	0	0	3	0
TaGH9-21-A2	1	0	0	0	0	0	0	0	0	0	1	0	1	0	0	0	0	0	0	0	0	0	0	0	0	0	1	0	0	0	0	0	0	1	1	1	0	0	0	0	0	0	0	0	1	1	0	0	0
TaGH9-21-A3	5	2	0	0	1	0	0	0	1	0	1	0	3	0	0	0	0	0	0	0	0	0	0	0	0	0	0	0	0	0	0	0	0	0	3	3	5	0	0	1	0	0	1	0	1	4	0	0	0
TaGH9-21-B1	4	0	0	0	0	0	0	0	0	0	1	0	3	0	0	0	0	0	0	0	0	0	0	0	0	0	1	0	0	0	0	0	0	1	1	1	3	0	0	1	2	0	0	0	2	2	0	0	0
TaGH9-21-B2	3	0	0	1	0	0	0	1	0	0	2	0	1	0	1	1	0	0	0	0	0	0	0	0	0	0	1	0	0	0	0	0	0	3	1	1	2	0	0	0	1	0	0	1	0	1	0	0	0
TaGH9-21-D	0	0	1	1	0	0	0	0	0	0	0	0	3	0	0	0	0	1	0	0	0	0	0	0	0	0	0	0	0	0	0	0	0	0	0	0	0	1	0	1	2	1	1	0	0	3	0	1	0
TaGH9-22-A	1	0	1	0	0	1	0	2	0	0	0	0	0	0	0	0	0	2	0	0	0	0	0	0	0	0	0	1	0	0	0	0	0	1	5	5	2	0	0	1	0	1	0	0	2	1	0	0	0
TaGH9-22-B	2	0	0	1	0	0	0	0	0	0	1	1	0	0	1	0	0	0	0	0	0	0	0	0	0	0	0	0	0	0	0	0	0	0	2	2	1	0	0	1	2	1	0	0	0	2	0	0	0
TaGH9-22-D	4	0	1	0	0	0	0	1	0	0	0	0	1	0	0	0	0	1	0	0	0	0	0	0	0	0	0	0	0	0	0	0	0	0	1	1	2	0	0	0	2	0	0	0	2	0	0	1	0
TaGH9-23-A	4	1	0	1	0	0	0	1	0	0	0	0	2	0	2	0	0	0	0	0	0	0	0	0	0	0	0	0	0	0	0	0	0	0	1	1	4	1	0	2	0	1	1	1	0	3	0	3	0
TaGH9-23-B	6	1	0	1	1	0	0	0	0	0	1	0	0	0	0	0	0	1	0	0	0	0	0	0	0	0	0	0	0	0	0	0	0	0	1	1	7	0	0	1	0	0	0	0	1	0	0	1	0
TaGH9-23-D	2	2	2	0	0	1	0	1	0	1	0	0	1	0	0	1	0	0	0	0	0	0	0	0	0	0	0	0	0	0	0	0	0	1	0	0	1	2	0	0	2	0	0	0	1	2	0	3	0
TaGH9-24-A	3	2	0	2	0	0	0	0	1	0	1	0	0	1	1	0	0	0	0	0	0	0	0	0	0	0	0	0	0	0	0	0	0	1	1	1	3	1	0	0	1	0	1	1	3	0	0	1	0
TaGH9-24-B	0	1	0	0	0	0	0	0	0	0	2	0	0	0	1	0	0	0	0	0	0	0	3	0	0	0	0	0	0	0	0	0	0	0	3	3	1	0	0	0	2	0	1	0	0	1	0	0	0
TaGH9-24-D	4	0	0	0	1	0	0	0	0	0	0	0	0	0	0	0	0	0	0	0	0	0	0	0	0	0	0	0	0	0	0	0	0	1	4	4	2	0	1	0	0	0	3	0	0	2	0	0	0
TaGH9-25-A	5	0	1	0	2	1	0	2	1	0	3	0	1	0	1	0	0	0	0	0	0	0	0	0	0	0	0	0	1	0	0	0	0	0	1	1	4	1	0	0	2	1	0	0	1	2	0	0	0
TaGH9-25-B	2	1	0	0	0	0	0	2	2	0	1	0	0	0	1	0	0	0	0	0	0	0	0	0	1	0	0	0	0	0	0	0	0	0	0	0	4	0	0	0	1	0	1	1	0	2	0	0	0
TaGH9-25-D	4	0	0	0	0	0	0	0	0	0	3	0	2	0	0	0	0	1	0	0	0	0	0	0	0	0	0	0	0	1	0	0	0	0	3	3	3	0	0	0	1	0	0	0	0	0	0	0	0
TaGH9-3-A	0	0	0	0	0	3	0	1	0	0	3	0	4	0	0	0	1	1	0	0	0	0	0	0	0	0	0	0	0	0	0	0	0	0	4	4	2	1	0	1	2	0	0	0	0	4	0	2	1
TaGH9-3-B	3	0	0	0	2	1	0	1	0	0	0	0	1	0	0	0	0	1	0	0	0	0	0	0	0	0	0	0	0	0	0	0	0	0	0	0	1	0	0	0	0	0	1	1	0	4	0	0	0
TaGH9-3-D	6	0	1	0	0	0	0	3	0	0	0	0	0	1	0	0	0	0	0	0	0	0	0	0	0	0	0	0	0	0	0	0	0	0	4	4	4	0	0	1	4	0	2	0	1	1	0	0	0
TaGH9-4-A	3	1	3	1	0	2	0	1	0	0	2	0	1	0	1	1	1	0	0	0	0	0	0	0	0	0	0	0	0	0	1	1	0	0	1	1	2	1	0	1	0	1	2	0	0	2	0	1	4
TaGH9-4-D	4	1	1	1	0	2	0	1	0	0	6	0	1	0	0	1	0	0	0	0	0	0	0	0	0	0	0	0	0	0	0	1	0	1	1	1	3	2	0	1	0	1	0	0	1	3	0	1	4
TaGH9-5-A	3	2	1	0	1	0	0	4	0	0	1	0	1	0	0	0	0	2	0	0	0	0	0	0	0	0	0	0	0	0	0	0	0	1	0	0	2	0	0	0	0	0	0	0	4	1	0	1	0
TaGH9-5-B	5	0	0	0	0	1	0	3	0	0	0	0	1	0	0	0	0	4	0	0	0	1	1	0	0	0	0	0	0	0	0	0	0	0	1	1	3	0	0	1	3	0	0	0	1	0	0	1	0
TaGH9-5-D	6	2	0	0	0	0	0	4	0	0	0	0	1	0	0	0	0	2	0	0	0	0	0	0	0	0	0	0	0	0	0	0	0	1	1	1	5	0	0	0	0	0	1	0	0	2	0	1	0
TaGH9-6-A	1	1	0	0	0	0	0	0	0	0	0	0	3	0	0	0	0	0	0	0	0	0	0	0	0	0	0	0	0	0	0	0	0	0	1	1	1	0	1	0	0	0	0	1	0	3	0	1	0
TaGH9-6-B	0	3	0	0	0	0	0	0	0	0	1	0	5	0	0	0	0	1	0	0	0	0	0	0	0	0	0	0	0	0	0	0	0	0	1	1	0	0	2	2	0	0	0	0	0	2	0	0	0
TaGH9-6-D	3	0	0	0	0	0	0	3	0	0	0	0	0	0	0	0	0	1	0	0	0	0	0	0	0	0	0	0	0	0	0	1	0	0	4	4	3	0	0	2	0	0	0	0	1	1	0	0	0
TaGH9-7-A	6	0	1	1	0	1	0	1	0	0	0	0	1	0	0	0	0	0	0	0	0	0	0	0	0	0	0	0	0	0	0	0	0	0	1	1	6	2	0	1	0	0	0	1	0	3	0	0	0
TaGH9-7-B	8	0	1	1	0	0	0	2	1	0	1	0	1	0	0	0	0	0	0	0	0	0	0	0	0	0	0	0	0	0	0	0	0	2	2	2	8	0	0	1	1	0	0	1	0	0	0	0	0
TaGH9-7-D	7	0	1	1	0	1	0	3	0	0	0	0	2	0	1	0	0	0	0	0	0	0	0	0	0	0	0	0	0	0	0	0	0	1	1	1	6	1	0	1	0	0	0	1	0	2	0	0	0
TaGH9-8-A	1	0	1	0	0	0	0	0	1	1	3	0	2	0	1	0	0	0	0	0	0	1	0	0	1	0	0	0	0	0	0	0	1	1	1	1	1	0	0	1	0	1	0	0	1	3	0	0	0
TaGH9-8-D	1	0	1	0	0	0	0	1	0	1	3	0	2	0	1	0	0	0	0	0	0	1	0	0	0	0	0	0	0	0	0	0	0	1	0	0	0	0	0	2	0	1	0	0	0	3	0	0	0
[truncated: 2 more columns]
