# Supplementary material for: Genome Wide Identification and Characterization of Wheat GH9 Genes Reveals Their Roles in Pollen Development and Anther Dehiscence
Source: Int J Mol Sci. 2022 Jun 5;23(11):6324. doi: 10.3390/ijms23116324 (PMC9181332; doi:10.3390/ijms23116324)
Supplement: Supplementary file 1 [file ijms-23-06324-s001.zip › Supplementary Materials/Table S3 .xlsx]

## Sheet: Sheet2
Table S3 The miRNA target predication of TaGH9 genes
miRNA_Acc.	Target_Acc.	Target_Acc.	Expectation	UPE	miRNA_start	miRNA_end	Target_start	Target_end	miRNA_aligned_fragment	Target_aligned_fragment	Inhibition
tae-miR398	TraesCS1A01G088700.1	TaGH9-2-A	4.5	-1	1	21	478	498	UGUGUUCUCAGGUCGCCCCCG	UGGGAGCGGCCGGAGGACAUG	Translation
tae-miR5086	TraesCS1A01G088700.1	TaGH9-2-A	5	-1	1	21	1254	1274	ACAUUGGUGGAAGGCGUGGUA	CUCCAUCCCCUCCAUCAAGGU	Cleavage
tae-miR398	TraesCS1B01G107700.1	TaGH9-2-B	4.5	-1	1	21	478	498	UGUGUUCUCAGGUCGCCCCCG	UGGGAGCGGCCGGAGGACAUG	Translation
tae-miR398	TraesCS1D01G090100.1	TaGH9-2-D	4.5	-1	1	21	469	489	UGUGUUCUCAGGUCGCCCCCG	UGGGAGCGGCCGGAGGACAUG	Translation
tae-miR5086	TraesCS1D01G090100.1	TaGH9-2-D	5	-1	1	21	1245	1265	ACAUUGGUGGAAGGCGUGGUA	GUCCAUCCCCUCCAUCAAGGU	Cleavage
tae-miR9661-5p	TraesCS1A01G389300.1	TaGH9-4-A	5	-1	1	21	110	130	UGAAGUAGAGCAGGGACCUCA	AGAAGAGCCUCCUCUACUUCG	Translation
tae-miR9676-5p	TraesCS1A01G389300.1	TaGH9-4-A	5	-1	1	22	280	301	UGGAUGUCAUCGUGGCCGUACA	UUCACGGUGACCAUGAUGUCCU	Translation
tae-miR9661-5p	TraesCS1D01G397400.1	TaGH9-4-D	5	-1	1	21	110	130	UGAAGUAGAGCAGGGACCUCA	AGAAGAGCCUCCUCUACUUCG	Translation
tae-miR9676-5p	TraesCS1D01G397400.1	TaGH9-4-D	5	-1	1	22	280	301	UGGAUGUCAUCGUGGCCGUACA	UUCACGGUGACCAUGAUGUCCU	Translation
tae-miR5384-3p	TraesCS2A01G556300.1	TaGH9-7-A	5	-1	1	21	1439	1459	UGAGCGCGCCGCCGUCGAAUG	ACGUCCUCGUCGGCGCGCUCG	Cleavage
tae-miR5384-3p	TraesCS2B01G586600.1	TaGH9-7-B	5	-1	1	21	1349	1369	UGAGCGCGCCGCCGUCGAAUG	ACGUCCUCGUCGGCGCGCUCG	Cleavage
tae-miR5384-3p	TraesCS2D01G557500.1	TaGH9-7-D	5	-1	1	21	1355	1375	UGAGCGCGCCGCCGUCGAAUG	ACGUCCUCGUCGGCGCGCUCG	Cleavage
tae-miR164	TraesCS4A01G131400.1	TaGH9-9-A	4.5	-1	1	21	1351	1371	UGGAGAAGCAGGGCACGUGCA	GCUGCAUUCCUUGCUUCUCUG	Cleavage
tae-miR9653b	TraesCS4A01G131400.1	TaGH9-9-A	5	-1	1	21	582	602	UGGCCAAGGUCUCUUGAGGCU	GGCUGCCGGGGAACUUGGCCA	Cleavage
tae-miR9661-5p	TraesCS4B01G104500.1	TaGH9-9-B	5	-1	1	21	113	133	UGAAGUAGAGCAGGGACCUCA	AGAAGAGCCUCCUCUACUUCG	Translation
tae-miR9676-5p	TraesCS4B01G104500.1	TaGH9-9-B	5	-1	1	22	283	304	UGGAUGUCAUCGUGGCCGUACA	UUCACGGUGACCAUGAUGUCCU	Translation
tae-miR398	TraesCS6A01G093200.1	TaGH9-15-A	4.5	-1	1	21	460	480	UGUGUUCUCAGGUCGCCCCCG	UGGGAGCGGCCGGAGGACAUG	Translation
tae-miR9657b-5p	TraesCS6A01G093200.1	TaGH9-15-A	4.5	-1	1	21	854	874	UUCGUCGGAGAAGCAUGUUGC	CGCGCGUGCUUCUCUCACGGA	Cleavage
tae-miR5384-3p	TraesCS6A01G093200.1	TaGH9-15-A	5	-1	1	21	674	694	UGAGCGCGCCGCCGUCGAAUG	ACGUCGGCGGCGGCGUGGGCA	Cleavage
tae-miR9661-5p	TraesCS6A01G093200.1	TaGH9-15-A	5	-1	1	21	113	133	UGAAGUAGAGCAGGGACCUCA	CCAAGUCGUUGCUCUUCUUCC	Cleavage
tae-miR9676-5p	TraesCS6A01G093200.1	TaGH9-15-A	5	-1	1	22	622	643	UGGAUGUCAUCGUGGCCGUACA	GCCAGGGACGUGAUGGCGUUCG	Cleavage
tae-miR531	TraesCS6A01G122100.1	TaGH9-16-A	4	-1	1	21	559	579	CGCUCGCCGGAGCAGCGUGCA	UCCAUCGUGUUCCGGCGAGCC	Cleavage
tae-miR9664-3p	TraesCS6A01G337300.1	TaGH9-19-A	4.5	-1	1	21	216	236	UUGCAGUCCUCGAUGUCGUAG	CUCCGGCAUGGAGGACGGCAA	Cleavage
tae-miR9676-5p	TraesCS6A01G337300.1	TaGH9-19-A	5	-1	1	22	32	53	UGGAUGUCAUCGUGGCCGUACA	GCGGCGGCGGCGAAGGCGUCCG	Cleavage
