# Supplementary material for: Genome Wide Identification and Characterization of Wheat GH9 Genes Reveals Their Roles in Pollen Development and Anther Dehiscence
Source: Int J Mol Sci. 2022 Jun 5;23(11):6324. doi: 10.3390/ijms23116324 (PMC9181332; doi:10.3390/ijms23116324)
Supplement: Supplementary file 1 [file ijms-23-06324-s001.zip › Supplementary Materials/Table S4.xlsx]

## Sheet: Sheet1
Table S4 Primer sequences used in this study
Primer name	Farword	Reverse
TaGH9-1	TCACCAAGTCGCTGCTCTAC	TTGTCGCCGGAGTCGTAGTA
TaGH9-2	GACAGGTACAAGGCCAACCT	GCATGTTCACTGAATCGCGT
TaGH9-3	CGGCCTACTCCAAGAAGCTG	TAGTACTCGATGGCCGGGTT
TaGH9-4	GGAACAGTAGTGGCGCTCAT	AGGAGGCTCTTCTTCAACGC
TaGH9-5	CCAAGTACATGGCCGTCTCCAA	TTGTCGCCCAGCACGTAGTC
TaGH9-6	CAAGTGGGGAACCGACTACC	CTTGGCAGTACCCACCTGAC
TaGH9-7	CAAGAACCCGCTGTCCATGA	TGTTGTAGTAGGCGTCGAACC
TaGH9-8	CGCTACCTGGACTACCTTGC	TTGCAGTAGGATCTTGGCGG
TaGH9-9	CAATGTCAGACGGTCCGAGT	TCGGTGACTGGAAGTGGGTA
TaGH9-10	TGCTGGATGAGACCAGAGGA	CATTTCAGCGGCAAGATCCG
TaGH9-11	GCCACCAAAGTCCTCCTCTC	GTGTACTGGGACTGGAAGCC
TaGH9-12	ACCCGCATTACTCCCACATC	GTCGTAGTTGCCCCTGTACC
TaGH9-13	CGTCCATGGTGTTCCGCGA	GATCCATGTCGTCGCTGTAGG
TaGH9-14	GCAGCGAGTTGGCTCTATCAT	TGTTGGCCTTCCCCAATCAG
TaGH9-15	CGGCGACCACGTCAAGTTC	TGATGAAGTAGTCGGTGCCC
TaGH9-16	CCTGCTCTACTTCGAGTCGC	TAGTACCCGCCCACCAGG
TaGH9-17	CCCCCAGATCCAGTACTCCC	AGTTGGAGTAGGCCAGGATGA
TaGH9-18	GGTACAGGGGCCAATACGAC	CACAGCAGCTCGTCCTTGTA
TaGH9-19	CTCTACCAGTTCGCCAGGAG	CAGAGCAGCTCGTCGTTGTA
TaGH9-20	TACGGCGACGAGATCCTTTG	CTTGACGTCCCAGCTGAACT
TaGH9-21	TTCACGGTGACCATGCTGTC	CCACTTGATGGACTCGAGGG
TaGH9-22	TTCAAGTCGTTCCGGGTGAA	AGTACTCGATCTGGGGGTGG
TaGH9-23	GCTCACTCCGACAGCTACAT	CTTGTAGATGAGCCCTCCCG
TaGH9-24	TACATCCAGGTAGGCGACCC	GGAGTTCGCGGTGATCTTGG
β-Actin	TACTCCCTCACAACAACCG	AGAACCTCCACTGAGAACAA
tae-miR398	ATATGTGTTCTCAGGTCGCCCCCG
tae-miR5086	ACATTGGTGGAAGGCGTGGTA
tae-miR9661-5p	TGAAGTAGAGCAGGGACCTCA
tae-miR9676-5p	TGGATGTCATCGTGGCCGTACA
tae-miR5384-3p	TATTATGAGCGCGCCGCCGTCGAATG
tae-miR164	TATGGAGAAGCAGGGCACGTGCA
tae-miR9653b	ATTGGCCAAGGTCTCTTGAGGCT
tae-miR9657b-5p	TTCGTCGGAGAAGCATGTTGC
tae-miR531	TATACGCTCGCCGGAGCAGCGTGCA
tae-miR9664-3p	TTGCAGTCCTCGATGTCGTAG
U6	CAAGGATGACACGCAAATTCG
